# Supplementary material for: Salt concentration in substrate modulates the composition of bacterial and yeast microbiomes of Drosophila melanogaster
Source: Microbiome Res Rep. 2024 Feb 28;3(2):19. doi: 10.20517/mrr.2023.56 (PMC11153085; doi:10.20517/mrr.2023.56)
Supplement: Supplementary file 1 [file mrr-3-2-19-SupplementaryTable1.xlsx]

## Sheet: NGS
Taxonomic path/ Sample in two replicas, % of amplicons						s0b.repl1	s0b.repl2	s0c.repl1	s0c.repl2	0a.repl1	0a.repl2	0b.repl1	0b.repl2	0c.repl1	0c.repl2	s2a.repl1	s2a.repl2	2a.repl1	2a.repl2	2b.repl1	2b.repl2	2c.repl1	2c.repl2	s4a.repl1	s4a.repl2	4a.repl1	4a.repl2	4b.repl1	4b.repl2	4c.repl1	4c.repl2	s7a.repl1	s7a.repl2	7a.repl1	7a.repl2	7b.repl1	7b.repl2
Bacteria	Proteobacteria	Alphaproteobacteria	Acetobacterales	Acetobacteraceae	Acetobacter	6.6819	6.2321	98.7821	98.6395	25.9252	25.4687	11.5281	10.5795	32.4854	33.0047	1.1549	1.0604	14.1077	13.5899	0.0753	0.0529	0.0241	0	3.5647	3.3983	1.197	1.1764	0.9292	0.8774	1.5005	1.7519	0.1702	0.0985	0.0854	0.0324	0	0
Bacteria	Proteobacteria	Alphaproteobacteria	Acetobacterales	Acetobacteraceae	Gluconobacter	0	0	0.3735	0.5685	0	0	0	0	0	0	0	0	0	0	0	0	0	0	0	0	0	0	0	0	0	0	0.0425	0.0259	0	0	0	0
Bacteria	Proteobacteria	Alphaproteobacteria	Acetobacterales	Acetobacteraceae	Neokomagataea	0	0	0.2436	0.0064	0	0	0	0	0	0	0	0	0	0	0	0	0	0	0	0	0	0	0	0	0	0	0	0	0	0	0	0
Bacteria	Proteobacteria	Gammaproteobacteria	Burkholderiales	Burkholderiaceae	Ralstonia	0.0538	0.079	0.0866	0.0958	0.2195	0.3114	0.1104	0.1328	2.3365	2.4883	0.1531	0.0938	0.4223	0.3675	0.339	0.3891	0.9296	0.9328	0.2256	0.2847	0.1076	0.1103	0.0664	0.0957	0.1294	0.121	1.855	0.7468	0.0285	0.0277	0.1264	0.0817
Bacteria	Firmicutes	Bacilli	Lactobacillales	Lactobacillaceae	Lactiplantibacillus	69.0844	68.642	0.065	0.1405	11.3267	28.8161	74.7547	75.9437	33.3145	32.4413	85.8541	86.6046	51.8468	53.0367	57.9777	57.8671	34.3695	35.3792	95.4697	95.1965	94.4586	94.3985	77.5455	75.2333	88.8106	88.9205	0.2468	0.3423	1.0866	1.0955	11.8969	11.2751
Bacteria	Proteobacteria	Gammaproteobacteria	Enterobacterales	Yersiniaceae	Yersinia	0	0	0.065	0	0.02	0	0	0	0	0	0	0	0	0	0	0	0	0	0	0	0	0	0	0	0	0	0.0255	0	0	0	0	0
Bacteria	Proteobacteria	Gammaproteobacteria	Burkholderiales	Oxalobacteraceae	uncultured	0	0	0.0433	0.0958	0.404	0.4411	0	0.0047	0	0	0.1206	0.0721	0.0051	0	0	0	0	0	0	0	0	0	0	0	0.0323	0.0158	0.0085	0	0	0	0	0
Bacteria	Firmicutes	Clostridia	Oscillospirales	Ruminococcaceae	Faecalibacterium	0.0269	0.0148	0.0325	0.0192	0.0449	0.0389	0.0552	0.0711	0.7349	0.7825	0.0278	0.0505	0	0.0067	0.1022	0.068	0.1932	0.1487	0.0632	0.0433	0.0067	0.0138	0.0553	0.0479	0.0388	0.0631	0.1106	0.0778	0	0	0	0.0043
Bacteria	Firmicutes	Bacilli	Lactobacillales	Lactobacillaceae	Lactobacillus	0	0	0.0271	0.0064	0	0	0	0	0	0	0	0	0	0	0	0	0.0121	0.0068	0.018	0.1795	0	0	0	0	0	0	0.0255	0.0207	0.0095	0	0	0
Bacteria	Firmicutes	Clostridia	Clostridia UCG-014			0	0	0.0271	0.0128	0	0	0	0	0	0	0	0	0.0509	0.1203	0	0	0.175	0.1082	0	0	0	0	0	0	0	0	0.0596	0.0363	0	0	0.0351	0.0086
Bacteria	Proteobacteria	Alphaproteobacteria	Rhodospirillales	uncultured		0	0	0.0271	0.0064	0	0	0	0	0	0	0	0	0.0509	0.0468	0.0323	0.0302	0	0	0.009	0.0124	0	0.0138	0	0	0	0	0.0681	0.0363	0	0	0	0
Bacteria	Proteobacteria	Gammaproteobacteria	Burkholderiales	Oxalobacteraceae	Undibacterium	0	0	0.0271	0.0255	0	0.0195	0	0	0	0	0.0232	0	0.0051	0.0134	0	0	0.0362	0.0608	0	0	0	0	0	0	0	0	0	0.0052	0	0	0	0.0086
Bacteria	Proteobacteria	Gammaproteobacteria	Pseudomonadales	Pseudomonadaceae	Pseudomonas	0	0	0.0271	0.0128	0.01	0.0259	0.0797	0.1849	0.3769	0.3912	0.0046	0.0144	0.2188	0.2338	0.0753	0.0453	0.0241	0	0	0	0.0067	0.0046	0.0111	0.016	0	0.0053	0.0511	0.0726	1.1056	0.9799	0.1124	0.1377
Bacteria	Proteobacteria	Gammaproteobacteria	Burkholderiales	Burkholderiaceae	Burkholderia-Caballeronia-Paraburkholderia	0.0336	0.0296	0.0217	0.0128	0.0249	0.013	0.0184	0.0047	0.0377	0.0469	0.0417	0.0144	0.0153	0.02	0.0161	0.0227	0.0966	0.0744	0.018	0.0186	0	0.0046	0	0	0	0.0105	0.2553	0.2593	0	0	0	0
Bacteria	Actinobacteriota	Actinobacteria	Corynebacteriales	Corynebacteriaceae	Turicella	0	0	0.0108	0.0064	0	0	0	0	0	0	0	0	0	0	0	0	0	0	0	0	0	0	0	0	0	0	0.0255	0.0519	0	0	0.1194	0.1291
Bacteria	Bacteroidota	Bacteroidia	Cytophagales	Hymenobacteraceae	Hymenobacter	0	0	0.0108	0.0064	0	0	0	0	0	0	0	0	0	0	0	0	0	0	0	0	0	0	0	0	0	0	0	0	0	0	0	0
Bacteria	Firmicutes	Clostridia	Clostridia vadinBB60 group			0	0	0.0108	0	0	0	0	0	0	0	0	0	0	0	0	0	0	0	0	0	0	0	0	0	0	0	0	0	0	0	0	0
Bacteria	Firmicutes	Clostridia	Lachnospirales	Lachnospiraceae	Lachnospiraceae NK4A136 group	0	0	0.0108	0	0	0	0	0	0	0	0.0046	0	0	0.0067	0	0	0	0	0	0	0	0	0	0	0	0	0.0936	0.0985	0	0	0	0
Bacteria	Actinobacteriota	Actinobacteria	Actinomycetales	Actinomycetaceae	Actinomyces	0	0	0.0054	0	0	0	0.0184	0.0237	0	0	0	0	0	0	0	0	0	0	0	0	0.0134	0.0046	0	0	0	0	0	0	0	0	0	0
Bacteria	Desulfobacterota	Desulfovibrionia	Desulfovibrionales	Desulfovibrionaceae	Desulfovibrio	0	0	0.0054	0.0128	0	0	0	0	0	0	0	0	0	0	0.0215	0.0151	0	0	0	0	0	0	0	0	0	0	0.0511	0.0311	0	0	0	0
Bacteria	Firmicutes	Bacilli	Bacillales	Bacillaceae	Geobacillus	0	0	0.0054	0.0128	0	0	0	0	0	0.0156	0	0	0	0	0	0	0.0423	0.0541	0	0	0	0	0	0	0	0	0	0	0	0	0	0
Bacteria	Firmicutes	Bacilli	Bacillales	Bacillaceae	Oceanobacillus	0	0	0.0054	0.0064	0	0	0	0	0	0	0	0	0	0	0.0054	0.0076	0	0.0338	0	0	0	0	0	0	0.0517	0.0368	0	0	0	0	0	0
Bacteria	Firmicutes	Bacilli	Bacillales	Planococcaceae	Kurthia	0	0	0.0054	0	0	0	0	0	0	0	0	0	0	0	0	0	0	0	0	0	0.074	0.0597	0	0	0	0	0	0	0.0095	0	0	0
Bacteria	Firmicutes	Bacilli	Lactobacillales	Carnobacteriaceae	Trichococcus	0	0	0.0054	0.0064	0.0449	0.0389	0	0	0.0565	0.0156	0	0	0.0814	0.0735	0.0269	0.0416	0	0	0.009	0.0062	0	0	0	0	0.0129	0.0158	0.0851	0.0363	0	0	0	0
Bacteria	Firmicutes	Bacilli	Lactobacillales	Streptococcaceae	Streptococcus	0	0	0.0054	0	0	0	0.0061	0.0047	0.3769	0.313	0	0	0.0305	0.0134	0.0269	0.0189	0.0604	0.0473	0	0	0.0269	0.0138	0	0	0	0	0.0596	0.0259	0	0	0	0.0043
Bacteria	Firmicutes	Bacilli	Staphylococcales	Staphylococcaceae	Staphylococcus	0.0067	0.0049	0.0054	0.0064	0.0698	0.0843	0	0	0.0188	0.0313	0	0	0.0102	0	0.1345	0.0642	0.0785	0.0744	0	0	0	0	0	0	0.0065	0.0053	0.0936	0.1141	0	0	0.1896	0.2452
Bacteria	Firmicutes	Clostridia	Oscillospirales	Ruminococcaceae	Subdoligranulum	0	0	0.0054	0.0128	0	0.0259	0.0123	0.0142	0	0	0	0	0	0	0	0	0	0	0	0	0	0.0092	0.0111	0.008	0	0	0.0085	0	0	0	0.007	0
Bacteria	Proteobacteria	Alphaproteobacteria	Rhizobiales	Beijerinckiaceae	Methylovirgula	0	0	0.0054	0.0064	0	0	0	0	0	0	0	0	0	0	0	0	0	0	0	0	0	0	0	0	0	0	0	0	0	0	0	0
Bacteria	Proteobacteria	Alphaproteobacteria	Rhizobiales	Rhizobiaceae	Mesorhizobium	0	0	0.0054	0	0	0	0	0	0	0	0	0	0	0	0	0	0	0	0	0	0.0067	0	0.0055	0.0319	0	0	0	0	0	0	0	0
Bacteria	Proteobacteria	Alphaproteobacteria	Rhizobiales	Stappiaceae	Pannonibacter	0	0	0.0054	0.0128	0	0	0	0	0	0	0	0	0	0	0	0	0	0	0	0	0	0	0	0	0	0	0	0	0	0	0	0
Bacteria	Proteobacteria	Alphaproteobacteria	Rhizobiales	Xanthobacteraceae	Bradyrhizobium	0	0	0.0054	0.0128	0	0	0.0184	0	0	0	0	0	0	0	0.0269	0.0264	0.1569	0.1284	0	0	0.0134	0	0.0055	0.008	0	0	0.0766	0.1245	0	0	0.007	0
Bacteria	Proteobacteria	Gammaproteobacteria	Burkholderiales	Alcaligenaceae	Bordetella	0	0	0.0054	0	0	0	0	0	0	0	0.0093	0.0144	0.0051	0	0	0.0113	0.0362	0.0338	0.018	0.031	0	0	0	0	0.0065	0.0158	0.0085	0.0415	0	0	0	0
Bacteria	Proteobacteria	Gammaproteobacteria	Burkholderiales	Comamonadaceae	Limnohabitans	0	0	0.0054	0	0	0	0	0	0	0	0	0	0	0	0	0	0	0	0	0	0	0	0	0	0	0	0	0	0.0047	0	0	0
Bacteria	Proteobacteria	Gammaproteobacteria	Enterobacterales	Enterobacteriaceae	Citrobacter	0	0	0.0054	0	0	0	0	0	0	0	0	0	0	0	0	0	0	0	0	0	0	0	0	0	0	0	0	0	1.0866	0	0	0
Bacteria	Proteobacteria	Gammaproteobacteria	Enterobacterales	Enterobacteriaceae	Escherichia-Shigella	0.0067	0	0.0054	0	0.0499	0.0324	0.0123	0.019	0.2826	0.5321	0	0	0.0051	0.0134	0	0	0.1086	0.0676	0.0271	0.0433	0.0605	0.0322	0	0	0	0	0.0766	0.0622	0.5125	0.6425	0.5759	0.3527
Bacteria	Proteobacteria	Gammaproteobacteria	Enterobacterales	Pectobacteriaceae	Pectobacterium	0	0	0.0054	0	0	0	0	0	0	0	0	0	0	0	0	0	0	0	0	0	0	0	0	0	0	0	0	0	0	0	0	0
Bacteria	Proteobacteria	Gammaproteobacteria	Enterobacterales	Yersiniaceae	Serratia	0	0	0.0054	0.0703	0.394	0.3308	0.0184	0.0522	0	0	0.1345	0.1082	0	0.0067	0.0054	0.0076	0	0	0	0	0	0	0	0	0	0	0	0.0207	0	0	0	0
Bacteria	Proteobacteria	Gammaproteobacteria	Xanthomonadales	Rhodanobacteraceae	Dyella	0	0	0.0054	0.0128	0.005	0	0	0	0	0	0	0	0.0051	0.0067	0	0	0.0724	0.0541	0	0	0	0	0.0166	0.0239	0	0	0.1957	0.14	0	0	0	0
Archaea	Thermoplasmatota	Thermoplasmata	Marine Benthic Group D and DHVEG-1			0	0	0	0	0	0	0	0	0	0	0	0.0072	0	0	0	0	0	0	0	0	0	0	0	0	0	0	0	0	0	0	0	0
Bacteria	Acidobacteriota	Acidobacteriae	Subgroup 2			0	0	0	0	0	0	0	0	0	0	0	0	0	0	0.0054	0	0	0	0	0	0	0	0	0	0	0	0	0	0	0	0	0
Bacteria	Acidobacteriota	Holophagae	Holophagales	Holophagaceae		0	0	0	0	0	0	0	0	0	0	0	0	0	0	0	0	0	0	0	0	0	0	0	0	0.0129	0.0158	0	0	0	0	0.007	0.0086
Bacteria	Acidobacteriota	Vicinamibacteria	Vicinamibacterales	uncultured		0	0	0	0	0	0	0	0.0047	0	0	0	0	0	0	0	0	0	0	0	0	0	0	0	0	0	0	0	0	0	0	0	0
Bacteria	Actinobacteriota	Acidimicrobiia	Microtrichales	Ilumatobacteraceae	CL500-29 marine group	0	0	0	0	0	0	0	0	0	0	0.0046	0.0072	0	0	0	0	0	0	0	0	0	0	0	0	0	0	0	0	0	0	0	0
Bacteria	Actinobacteriota	Acidimicrobiia	Microtrichales	Microtrichaceae	Sva0996 marine group	0	0	0	0	0	0	0	0	0	0	0	0	0	0	0	0	0	0	0	0	0	0	0	0	0	0	0.0255	0.0207	0	0	0	0
Bacteria	Actinobacteriota	Actinobacteria	Bifidobacteriales	Bifidobacteriaceae	Bifidobacterium	0	0	0	0	0.0299	0.0519	0	0	0	0	0.0232	0.0072	0	0	0	0	0	0	0	0	0	0	0	0	0	0	0	0	0	0	0	0
Bacteria	Actinobacteriota	Actinobacteria	Corynebacteriales	Corynebacteriaceae	Corynebacterium	0.0067	0.0099	0	0	0.005	0.013	0.0123	0.0142	0.0377	0.1095	0	0	0.0051	0.0134	0	0.0151	0	0	0.009	0	0.0202	0.023	0	0	0	0.0263	0.1021	0.1089	0	0.0046	0	0
Bacteria	Actinobacteriota	Actinobacteria	Corynebacteriales	Corynebacteriaceae	Lawsonella	0	0.0099	0	0	0.005	0.0065	0	0	0.0754	0.0156	0	0	0	0	0.0108	0.0076	0	0	0.009	0.0186	0	0	0	0	0	0	0.034	0.0207	0	0	0	0
Bacteria	Actinobacteriota	Actinobacteria	Corynebacteriales	Mycobacteriaceae	Mycobacterium	0	0	0	0	0	0	0	0	0	0	0	0	0	0	0	0	0	0	0.009	0	0	0	0	0	0	0	0.0085	0.0104	0	0	0	0
Bacteria	Actinobacteriota	Actinobacteria	Corynebacteriales	Nocardiaceae	Rhodococcus	0	0	0	0	0	0	0	0	0.1131	0.0626	0.0186	0.0072	0.0102	0	0.0377	0.0189	0	0	0.018	0	0.0067	0	0	0	0.0065	0	0.1021	0.0259	0	0.0046	0	0
Bacteria	Actinobacteriota	Actinobacteria	Frankiales	Sporichthyaceae	Candidatus Planktophila	0	0	0	0	0	0	0	0	0	0	0	0	0	0	0	0	0	0	0	0	0	0	0	0	0	0	0.0255	0.0104	0	0	0	0
Bacteria	Actinobacteriota	Actinobacteria	Frankiales	Sporichthyaceae	hgcI clade	0	0	0	0	0	0	0	0	0	0	0.0046	0	0.0458	0.0334	0	0	0	0	0	0.0062	0	0	0	0	0.0453	0.0053	0	0	0	0	0	0
Bacteria	Actinobacteriota	Actinobacteria	Micrococcales	Cellulomonadaceae		0	0	0	0	0	0	0	0	0	0	0	0.0144	0	0	0	0	0	0	0	0	0	0	0	0	0	0	0	0	0	0	0	0
Bacteria	Actinobacteriota	Actinobacteria	Micrococcales	Microbacteriaceae	Agromyces	0	0	0	0	0.02	0.0324	0.0061	0	0	0	0	0	0	0	0.0054	0	0.0241	0.0406	0	0	0.0202	0.023	0	0	0	0	0	0	0	0.0046	0	0.0086
Bacteria	Actinobacteriota	Actinobacteria	Micrococcales	Microbacteriaceae	Frondihabitans	0	0	0	0	0	0	0	0	0	0	0	0.0072	0	0	0	0	0	0	0	0	0	0	0	0	0	0	0	0	0	0	0	0
Bacteria	Actinobacteriota	Actinobacteria	Micrococcales	Microbacteriaceae	Glaciihabitans	0	0	0	0	0	0	0	0	0	0	0	0	0	0	0	0	0	0	0	0	0	0	0	0	0	0	0	0	0	0	0	0.0043
Bacteria	Actinobacteriota	Actinobacteria	Micrococcales	Microbacteriaceae	Leifsonia	0	0	0	0	0	0	0	0	0.0754	0.1721	0	0	0	0	0	0	0	0	0	0	0	0	0	0	0	0	0	0	0	0	0	0
Bacteria	Actinobacteriota	Actinobacteria	Micrococcales	Microbacteriaceae	Leucobacter	0	0	0	0	0	0	0	0	0	0	0	0	0	0	0	0	0	0	0	0	0	0	0	0	0	0	0.0851	0.083	0.0617	0.0786	0.611	0.6238
Bacteria	Actinobacteriota	Actinobacteria	Micrococcales	Microbacteriaceae	Microbacterium	0	0	0	0	0	0.0195	0	0	0	0	0	0	0	0	0	0	0	0	0	0	0	0	0	0	0	0	0.1106	0.0467	0.0285	0.0139	0.014	0.0301
Bacteria	Actinobacteriota	Actinobacteria	Micrococcales	Microbacteriaceae	Okibacterium	0	0	0	0	0	0	0	0	0	0	0	0	0	0	0	0	0	0	0	0	0	0	0	0	0	0	0	0	0	0.0046	0	0
Bacteria	Actinobacteriota	Actinobacteria	Micrococcales	Micrococcaceae	Arthrobacter	0	0	0	0	0	0	0.0245	0.0237	0.0188	0	0	0	0	0	0.0592	0.0416	0	0	0	0	0	0	0.0055	0.016	0	0	0	0	0	0	0	0
Bacteria	Actinobacteriota	Actinobacteria	Micrococcales	Micrococcaceae	Kocuria	0	0	0	0	0	0	0	0	0	0	0	0	0	0	0	0	0	0	0	0	0.0134	0.0092	0	0	0	0	0	0	0	0	0	0
Bacteria	Actinobacteriota	Actinobacteria	Micrococcales	Micrococcaceae	Micrococcus	0	0	0	0	0	0	0	0	0	0	0	0	0	0	0	0	0	0	0	0.031	0	0	0	0	0	0	0	0	0	0	0	0
Bacteria	Actinobacteriota	Actinobacteria	Micrococcales	Micrococcaceae	Nesterenkonia	0	0	0	0	0	0	0	0	0.0188	0.0156	0	0	0	0	0	0	0	0	0	0	0	0	0	0	0	0	0	0	0	0	0	0
Bacteria	Actinobacteriota	Actinobacteria	Micrococcales	Micrococcaceae	uncultured	0	0	0	0	0	0	0	0.0047	0	0	0	0	0	0	0	0	0	0	0	0	0	0	0	0	0	0	0	0	0	0	0	0
Bacteria	Actinobacteriota	Actinobacteria	Propionibacteriales	Nocardioidaceae	Nocardioides	0	0	0	0.0064	0.005	0.0065	0	0	0.0942	0.1095	0	0.0216	0	0	0	0	0	0	0	0	0	0	0	0	0	0	0	0	0	0	0	0
Bacteria	Actinobacteriota	Actinobacteria	Propionibacteriales	Propionibacteriaceae	Cutibacterium	0	0	0	0.0064	0.005	0	0	0.0047	0	0	0	0	0	0	0.0108	0.0113	0	0	0	0	0	0	0	0	0	0.0053	0	0	0	0	0	0.0043
Bacteria	Actinobacteriota	Actinobacteria	Streptosporangiales	Nocardiopsaceae	Thermobifida	0	0	0	0	0	0	0	0	0	0	0	0	0	0	0	0	0	0	0	0	0	0	0	0	0	0	0	0.0052	0	0	0	0
Bacteria	Actinobacteriota	Coriobacteriia	Coriobacteriales	Atopobiaceae	Coriobacteriaceae UCG-003	0	0	0	0	0	0	0	0	0	0	0	0.0072	0	0	0	0	0	0	0	0	0	0	0	0	0	0	0	0	0	0	0	0
Bacteria	Actinobacteriota	Coriobacteriia	Coriobacteriales	Atopobiaceae	Olsenella	0	0	0	0	0	0	0.0061	0.0047	0	0	0	0	0	0	0	0	0	0	0	0	0	0	0	0	0	0	0	0	0	0	0	0
Bacteria	Actinobacteriota	Coriobacteriia	Coriobacteriales	Eggerthellaceae	uncultured	0	0	0	0	0	0	0.0123	0	0	0	0	0	0	0	0	0	0	0	0	0	0.0067	0.0046	0	0	0	0	0	0	0	0	0	0
Bacteria	Actinobacteriota	Coriobacteriia	OPB41			0	0	0	0	0	0	0	0	0	0	0	0	0	0	0	0	0	0	0	0	0	0	0	0	0	0.0053	0	0	0	0	0	0
Bacteria	Actinobacteriota	Rubrobacteria	Rubrobacterales	Rubrobacteriaceae	Rubrobacter	0	0	0	0	0.01	0.0195	0	0	0	0	0	0	0	0	0	0	0	0	0	0	0	0	0	0	0	0	0	0	0	0	0	0
Bacteria	Actinobacteriota	Thermoleophilia	Solirubrobacterales	67-14		0	0	0	0	0	0.0065	0	0	0	0	0	0	0	0	0	0	0	0	0	0	0	0	0	0	0	0	0	0	0	0	0	0
Bacteria	Actinobacteriota	Thermoleophilia	Solirubrobacterales	Solirubrobacteraceae	Solirubrobacter	0	0	0	0	0	0	0	0	0	0	0	0	0.0102	0.02	0	0	0	0	0	0	0	0	0	0	0	0	0	0	0	0	0	0
Bacteria	Actinobacteriota	WCHB1-81				0	0	0	0	0	0.0065	0	0	0	0	0	0	0	0	0	0	0	0	0	0	0	0	0	0	0	0	0	0	0	0	0	0
Bacteria	Bacteroidota	Bacteroidia	Bacteroidales	Bacteroidaceae	Bacteroides	0.1815	0.1679	0	0.0064	0.1646	0.0908	0.0307	0.0285	0.7914	0.7981	0.0464	0.0649	0.1781	0.1938	0.0969	0.1096	0.4346	0.365	0.0993	0.13	0.0605	0.0827	0.0885	0.0558	0.0323	0.0684	0.3659	0.2801	0.0095	0	0.0421	0.0774
Bacteria	Bacteroidota	Bacteroidia	Bacteroidales	Barnesiellaceae	Barnesiella	0	0	0	0	0	0	0.0123	0.019	0	0	0	0	0	0	0	0	0.0241	0.0541	0	0	0	0	0.0055	0	0.0194	0.0263	0	0	0	0	0	0
Bacteria	Bacteroidota	Bacteroidia	Bacteroidales	Barnesiellaceae	Coprobacter	0	0	0	0	0	0	0	0	0	0	0	0	0	0	0	0	0.0483	0.0744	0	0	0	0	0	0	0	0	0	0	0	0	0	0
Bacteria	Bacteroidota	Bacteroidia	Bacteroidales	Dysgonomonadaceae	Dysgonomonas	0	0	0	0	0	0	0.8217	0.7872	0.3015	0.3443	0	0.0072	1.1396	1.1893	0	0	0	0	0	0	0	0	0	0	0	0	0	0	0	0	7.9079	7.739
Bacteria	Bacteroidota	Bacteroidia	Bacteroidales	Muribaculaceae		0	0	0	0	0	0	0	0	0.3392	0.1878	0.0371	0.0433	0	0	0.0484	0.034	0	0	0	0	0.0067	0.0046	0	0	0	0	0	0	0	0	0	0
Bacteria	Bacteroidota	Bacteroidia	Bacteroidales	Paludibacteraceae	F0058	0	0	0	0	0	0	0	0.0095	0	0	0	0	0	0	0	0	0	0	0	0	0	0	0	0	0	0	0	0	0	0	0	0
Bacteria	Bacteroidota	Bacteroidia	Bacteroidales	Porphyromonadaceae	Porphyromonas	0	0	0	0	0	0	0	0	0	0	0	0	0	0	0	0	0	0.027	0	0	0	0	0	0	0	0	0	0	0	0	0	0
Bacteria	Bacteroidota	Bacteroidia	Bacteroidales	Prevotellaceae	Alloprevotella	0	0	0	0	0	0	0	0	0.603	0.313	0	0	0.0356	0	0	0	0	0	0	0	0.0134	0.0184	0	0	0	0	0	0	0	0	0	0
Bacteria	Bacteroidota	Bacteroidia	Bacteroidales	Prevotellaceae	Prevotella	0	0	0	0	0	0	0.0061	0	0.0754	0.2034	0.0232	0.0216	0	0.02	0	0	0.0241	0.0203	0	0.0062	0	0	0.0166	0	0	0	0	0	0	0	0	0
Bacteria	Bacteroidota	Bacteroidia	Bacteroidales	Prevotellaceae	Prevotella_7	0	0	0	0	0	0	0	0	0	0	0	0	0.0153	0.0134	0	0	0	0	0	0	0	0	0	0	0	0	0	0	0	0	0	0
Bacteria	Bacteroidota	Bacteroidia	Bacteroidales	Prevotellaceae	Prevotella_9	0	0.0049	0	0.0192	0.0449	0.0454	0.0061	0	0.1884	0.1721	0	0	0.0254	0.02	0.0054	0.0151	0	0	0.0361	0.0186	0.0134	0.0092	0.0277	0.0877	0.0323	0.0316	0.0511	0.057	0	0	0.0281	0.0172
Bacteria	Bacteroidota	Bacteroidia	Bacteroidales	Prevotellaceae	Prevotellaceae NK3B31 group	0	0	0	0	0	0	0	0	0	0	0	0	0	0	0	0	0	0	0.009	0	0	0	0	0	0	0	0	0	0	0	0	0
Bacteria	Bacteroidota	Bacteroidia	Bacteroidales	Prevotellaceae	uncultured	0	0	0	0	0	0	0	0	0	0	0	0	0	0	0	0	0	0	0	0	0	0.0046	0	0	0	0	0	0	0	0	0	0
Bacteria	Bacteroidota	Bacteroidia	Bacteroidales	Rikenellaceae	Alistipes	0.0134	0.0099	0	0	0.1247	0.0714	0	0	0	0	0.0232	0.0144	0	0	0	0	0	0	0	0	0	0	0	0	0.0323	0.021	0	0.1089	0	0	0	0
Bacteria	Bacteroidota	Bacteroidia	Bacteroidales	Rikenellaceae	dgA-11 gut group	0	0	0	0	0	0	0	0	0	0	0	0	0	0	0	0	0	0	0	0	0	0	0	0	0	0	0.0596	0.0156	0	0	0	0
Bacteria	Bacteroidota	Bacteroidia	Bacteroidales	Tannerellaceae	Macellibacteroides	0	0	0	0	0	0.0065	0	0	0.0942	0.2191	0	0	0.0102	0.0134	0	0.0038	0	0	0	0	0	0	0	0	0	0	0.017	0	0	0	0	0
Bacteria	Bacteroidota	Bacteroidia	Bacteroidales	Tannerellaceae	Parabacteroides	0	0.0099	0	0	0.005	0.013	0	0	0.0188	0.0469	0	0	0.0204	0.02	0.0108	0.0113	0.006	0	0	0	0.0134	0.023	0.0111	0	0	0	0.0085	0.0156	0	0	0	0
Bacteria	Bacteroidota	Bacteroidia	Chitinophagales	Chitinophagaceae	Hydrotalea	0	0	0	0	0	0	0	0	0	0	0	0	0	0	0	0	0	0	0	0	0	0	0	0	0	0	0.017	0.0207	0	0	0	0
Bacteria	Bacteroidota	Bacteroidia	Chitinophagales	Chitinophagaceae	Puia	0	0	0	0.0064	0	0	0	0	0	0	0	0	0	0	0	0	0	0	0	0	0	0	0	0	0	0	0	0	0	0	0	0
Bacteria	Bacteroidota	Bacteroidia	Chitinophagales	Chitinophagaceae	Sediminibacterium	0	0	0	0	0	0	0	0	0	0	0	0	0.0051	0.0134	0	0	0	0	0	0	0	0	0	0	0	0	0	0	0	0	0	0
Bacteria	Bacteroidota	Bacteroidia	Flavobacteriales	Cryomorphaceae	uncultured	0	0	0	0	0	0	0	0	0	0	0	0	0	0	0	0	0	0	0	0	0	0	0	0	0	0	0	0.0156	0	0	0	0
Bacteria	Bacteroidota	Bacteroidia	Flavobacteriales	Flavobacteriaceae	Capnocytophaga	0	0	0	0	0	0	0.0123	0.0332	0	0	0	0	0	0	0	0	0	0	0	0	0.0067	0.0138	0	0	0	0	0	0	0	0	0	0
Bacteria	Bacteroidota	Bacteroidia	Flavobacteriales	Flavobacteriaceae	Flavobacterium	0	0	0	0	0.0449	0.0065	0	0	0	0	0.0046	0	0	0	0	0	0.0362	0.0473	0	0	0	0.0046	0	0	0	0	0	0	0	0	0.007	0.0086
Bacteria	Bacteroidota	Bacteroidia	Flavobacteriales	Weeksellaceae	Bergeyella	0	0	0	0	0	0	0.0061	0	0	0	0	0	0	0	0	0	0	0	0	0	0	0	0	0	0	0	0	0	0	0	0	0
Bacteria	Bacteroidota	Bacteroidia	Flavobacteriales	Weeksellaceae	Chryseobacterium	0	0	0	0	0	0.0065	0	0	0	0	0	0	0	0	0	0	0	0	0	0.0062	0	0.0092	0	0	0	0	0.2893	0.2645	1.0012	0.9106	1.0394	1.1142
Bacteria	Bacteroidota	Bacteroidia	Flavobacteriales	Weeksellaceae	Empedobacter	0	0	0	0	0	0	0	0	0	0	0	0	0	0	0	0	0	0	0	0	0	0	0	0	0	0	0.1021	0.0882	0.1234	0.074	0	0
Bacteria	Bacteroidota	Bacteroidia	Flavobacteriales	Weeksellaceae	Wautersiella	0	0	0	0	0	0	0	0	0	0	0	0	0	0	0	0	0	0	0	0	0	0	0	0	0	0	0.0085	0.0259	0	0	0	0
Bacteria	Bacteroidota	Bacteroidia	Sphingobacteriales	Sphingobacteriaceae	Pedobacter	0	0	0	0	0	0	0	0	0.3392	0.4225	0	0	0	0	0	0	0	0	0	0	0	0	0	0	0	0	0	0	0	0	0	0
Bacteria	Bacteroidota	Bacteroidia	Sphingobacteriales	Sphingobacteriaceae	Sphingobacterium	0	0	0	0	0	0	0	0	0	0	0	0	0	0	0	0	0	0	0	0	0	0	0	0	0	0	0.0085	0.0156	0.0617	0.0555	0.0562	0.0473
Bacteria	Bacteroidota	Rhodothermia	Rhodothermales	Rhodothermaceae	Longimonas	0	0	0	0	0	0	0	0	0	0	0	0	0	0	0	0	0	0	0	0	0	0	0	0	0	0	0	0	0	0	0.014	0.0086
Bacteria	Bacteroidota	Rhodothermia	Rhodothermales	Rhodothermaceae	Salinibacter	0	0	0	0	0	0	0	0	0	0	0	0	0	0	0	0	0	0.0068	0	0	0	0	0	0	0	0	0	0	0	0	0	0
Bacteria	Bdellovibrionota	Bdellovibrionia	Bacteriovoracales	Bacteriovoracaceae	Peredibacter	0	0	0	0	0	0	0	0	0	0	0	0	0	0	0	0	0	0	0	0	0	0	0	0	0	0	0.017	0.0363	0	0	0	0
Bacteria	Bdellovibrionota	Oligoflexia	0319-6G20			0	0	0	0	0	0	0	0	0	0	0.0093	0	0	0	0	0	0	0	0	0	0	0	0	0	0	0	0	0	0	0.0046	0	0
Bacteria	Bdellovibrionota	Oligoflexia	Oligoflexales	Oligoflexaceae	uncultured	0	0	0	0	0	0	0	0	0	0	0	0	0	0	0	0	0.0241	0.0068	0	0	0	0	0	0	0	0	0	0	0	0	0	0
Bacteria	Campylobacterota	Campylobacteria	Campylobacterales	Arcobacteraceae	Pseudarcobacter	0	0	0	0.0064	0	0	0	0	0	0	0	0	0	0	0	0	0	0	0	0	0.0134	0.0184	0	0	0.0129	0.0105	0	0	0	0	0	0
Bacteria	Campylobacterota	Campylobacteria	Campylobacterales	Campylobacteraceae	Campylobacter	0	0	0	0	0	0	0	0.0047	0	0	0	0	0	0	0	0	0	0	0	0	0	0	0	0	0	0	0	0	0	0	0	0
Bacteria	Campylobacterota	Campylobacteria	Campylobacterales	Sulfurimonadaceae	Sulfurimonas	0	0	0	0	0	0	0	0	0	0	0	0	0	0	0	0	0	0	0	0	0	0	0	0	0	0	0	0.0052	0	0	0	0
Bacteria	Chloroflexi	Anaerolineae	Anaerolineales	Anaerolineaceae	Bellilinea	0	0	0	0	0	0	0	0	0	0	0	0	0	0	0	0	0	0	0	0	0.0067	0	0	0	0.0065	0	0	0	0	0	0	0
Bacteria	Chloroflexi	Anaerolineae	SBR1031			0	0	0	0	0	0.0065	0	0	0	0	0	0	0	0	0	0	0	0	0	0	0	0	0	0	0	0	0	0	0	0	0	0
Bacteria	Chloroflexi	KD4-96				0	0	0	0	0	0	0	0	0	0	0.0046	0	0	0	0	0	0	0	0	0	0	0	0	0	0	0	0	0	0	0	0	0
Bacteria	Cyanobacteria	Cyanobacteriia	Chloroplast			0	0	0	0	0	0	0	0	2.28	2.2066	0.0046	0	0	0	0	0	0	0	0	0	0.0067	0.0322	0	0	0	0	0	0	0	0	0	0
Bacteria	Cyanobacteria	Vampirivibrionia	Gastranaerophilales			0	0	0	0	0	0	0.0429	0.019	0	0	0	0	0.0356	0.0267	0	0	0	0	0	0	0	0	0	0	0	0	0	0	0	0	0	0
Bacteria	Cyanobacteria	Vampirivibrionia	Obscuribacterales	Obscuribacteraceae		0	0	0	0	0	0	0	0	0	0	0	0	0	0	0	0	0	0	0	0	0	0	0	0	0	0	0	0.0052	0	0	0	0
Bacteria	Deferribacterota	Deferribacteres	Deferribacterales	Deferribacteraceae	Calditerrivibrio	0	0	0	0	0	0	0	0	0	0.0156	0	0	0	0	0	0	0	0	0	0	0.0067	0	0	0	0	0	0	0	0	0	0	0
Bacteria	Deinococcota	Deinococci	Deinococcales	Trueperaceae	Truepera	0	0	0	0	0	0	0.0184	0.0142	0	0	0	0	0	0	0	0	0	0	0	0	0.0134	0.0138	0	0	0	0	0	0	0	0	0	0
Bacteria	Deinococcota	Deinococci	Thermales	Thermaceae	Thermus	0	0	0	0.0064	0.005	0	0	0.0047	0	0.0156	0.0046	0.0144	0	0	0.0161	0.0151	0	0	0.009	0	0	0.0046	0.0055	0.008	0.0388	0.0053	0.0425	0.0259	0.0047	0.0046	0.014	0.0043
Bacteria	Desulfobacterota	Desulfovibrionia	Desulfovibrionales	Desulfovibrionaceae	Bilophila	0	0	0	0	0	0	0	0	0	0	0	0	0	0	0.0484	0.0567	0	0	0	0	0	0	0	0	0	0	0	0	0	0	0	0
Bacteria	Desulfobacterota	Desulfuromonadia	Geobacterales	Geobacteraceae	Geobacter	0	0	0	0	0	0	0	0	0	0	0	0	0	0	0.0161	0.0076	0	0	0	0	0	0	0	0	0	0	0	0	0	0	0	0
Bacteria	Desulfobacterota	Syntrophobacteria	Syntrophobacterales	Syntrophobacteraceae	Desulfosoma	0	0	0	0	0.0399	0.0389	0	0	0	0	0	0	0	0	0	0	0	0	0	0	0	0	0	0	0	0	0	0	0	0	0	0
Bacteria	Fibrobacterota	Fibrobacteria	Fibrobacterales	Fibrobacteraceae	uncultured	0	0	0	0	0	0	0	0.0047	0	0	0	0	0	0	0	0	0	0	0	0	0.0134	0.0184	0	0	0	0	0	0	0	0	0	0
Bacteria	Firmicutes	Bacilli	Acholeplasmatales	Acholeplasmataceae	Anaeroplasma	0	0	0	0	0	0	0	0	0	0	0	0	0	0	0.0054	0.0416	0	0	0	0	0	0	0	0	0	0	0	0	0	0	0	0
Bacteria	Firmicutes	Bacilli	Bacillales	Bacillaceae	Amphibacillus	0	0	0	0	0	0	0	0	0	0	0	0	0	0	0	0	0	0	0	0	0	0	0	0	0	0	0.017	0.0156	0	0.0092	0	0.0129
Bacteria	Firmicutes	Bacilli	Bacillales	Bacillaceae	Anoxybacillus	0	0	0	0	0	0	0	0	0	0	0	0	0	0	0	0	0	0	0	0	0.0134	0	0	0	0	0	0	0	0	0.0046	0	0
Bacteria	Firmicutes	Bacilli	Bacillales	Bacillaceae	Bacillus	0.0134	0	0	0	0	0	0	0	0.0188	0.0939	0	0	0	0	0.0161	0.0038	0	0	0	0	0.0605	0.023	0	0.008	0.0194	0.0105	0.0766	0.0622	0.0047	0.0046	0.014	0.0043
Bacteria	Firmicutes	Bacilli	Bacillales	Bacillaceae	Gracilibacillus	0	0	0	0	0	0	0	0	0	0	0	0	0	0	0.0054	0.0227	0	0	0	0	0	0	0	0	0	0.0053	0	0	0	0	0	0
Bacteria	Firmicutes	Bacilli	Bacillales	Bacillaceae	uncultured	0	0	0	0	0	0	0	0	0	0.0156	0	0	0	0	0	0	0	0	0	0.0124	0.0067	0.0046	0	0	0	0	0	0	0	0.0046	0.007	0
Bacteria	Firmicutes	Bacilli	Bacillales	Planococcaceae	Lysinibacillus	0	0	0	0	0	0	0	0	0	0	0	0	0	0	0	0	0	0	0	0	0	0	0	0	0.0065	0.0053	0	0	0	0	0.007	0.0043
Bacteria	Firmicutes	Bacilli	Bacillales	Planococcaceae	Psychrobacillus	0	0	0	0	0	0	0	0	0	0	0	0	0	0	0	0	0	0	0	0	0	0	0	0	0	0	0.017	0.0104	0	0	0	0
Bacteria	Firmicutes	Bacilli	Bacillales	Planococcaceae	Solibacillus	0	0	0	0	0	0	0	0	0	0	0	0	0	0	0	0	0	0	0	0	0	0	0	0	0	0	0	0	0	0	0	0.0043
Bacteria	Firmicutes	Bacilli	Erysipelotrichales	Erysipelatoclostridiaceae	Erysipelotrichaceae UCG-003	0	0	0	0	0	0	0	0	0	0	0	0.0072	0	0	0	0	0	0	0	0	0	0	0	0	0	0	0	0	0	0	0	0
Bacteria	Firmicutes	Bacilli	Erysipelotrichales	Erysipelatoclostridiaceae	UCG-004	0	0	0	0	0	0	0.0061	0.0095	0	0	0	0	0	0	0	0	0	0	0	0	0	0	0	0	0	0	0	0	0	0	0	0
Bacteria	Firmicutes	Bacilli	Erysipelotrichales	Erysipelotrichaceae	Faecalitalea	0	0	0	0	0	0	0	0	0	0	0	0	0	0	0	0	0	0	0	0	0	0	0	0	0	0	0	0	0	0	0.0351	0.0172
Bacteria	Firmicutes	Bacilli	Erysipelotrichales	Erysipelotrichaceae	Holdemanella	0	0	0	0	0	0	0	0	0	0	0	0	0	0	0	0	0	0	0	0	0.0067	0.0184	0	0	0	0	0.0425	0.0467	0	0	0	0
Bacteria	Firmicutes	Bacilli	Exiguobacterales	Exiguobacteraceae	Exiguobacterium	0	0	0	0	0.005	0.013	0	0	0	0	0	0	0	0	0	0	0	0	0	0	0	0	0	0	0	0	0	0	0	0	0	0
Bacteria	Firmicutes	Bacilli	Izemoplasmatales			0	0	0	0	0	0	0	0	0	0	0	0	0.0204	0.0468	0	0	0	0	0	0	0	0	0	0	0	0	0	0	0	0	0	0
Bacteria	Firmicutes	Bacilli	Lactobacillales	Aerococcaceae	Abiotrophia	0	0	0	0	0	0	0	0	0	0	0	0.0072	0	0	0	0	0	0	0	0	0	0	0	0	0	0	0	0	0	0	0	0
Bacteria	Firmicutes	Bacilli	Lactobacillales	Aerococcaceae	Aerococcus	0.0202	0.0148	0	0	0.005	0	0	0.0142	0	0	0	0	0.0153	0.0267	0	0	0	0	0	0	0.0403	0.0505	0	0	0	0	0	0	0	0	0	0.0043
Bacteria	Firmicutes	Bacilli	Lactobacillales	Carnobacteriaceae	Carnobacterium	0	0	0	0	0	0	0.0061	0	0.1884	0.1252	0	0.0072	0	0	0	0	0	0	0	0	0	0	0	0	0	0	0	0.0052	0	0	0	0.0043
Bacteria	Firmicutes	Bacilli	Lactobacillales	Carnobacteriaceae	Granulicatella	0	0	0	0	0	0	0	0	0	0	0	0	0	0	0	0.0038	0.0483	0.0338	0	0	0	0.0046	0	0	0	0	0	0.0104	0	0	0.007	0.0043
Bacteria	Firmicutes	Bacilli	Lactobacillales	Enterococcaceae	Enterococcus	0	0	0	0	0	0	1.024	1.029	0	0	0	0	1.221	1.0557	0	0	0	0	0	0	0	0	0	0	0.0065	0	0.0085	0.3008	4.5362	4.1694	18.7583	16.9233
Bacteria	Firmicutes	Bacilli	Lactobacillales	Enterococcaceae	Tetragenococcus	0	0	0	0	0	0	0.1042	0.0948	0	0	0	0	0	0.02	0	0	0	0	0	0	0.1009	0.0735	0	0	0	0	0.3148	0.0052	0.9917	0.8967	0.5127	0.5549
Bacteria	Firmicutes	Bacilli	Lactobacillales	Lactobacillaceae	Agrilactobacillus	0	0	0	0	0	0	0.0061	0	0	0	0.0046	0.0072	0	0	0	0	0	0	0	0.0062	0.0067	0	0	0.0239	0	0	0	0	0	0	0	0.0043
Bacteria	Firmicutes	Bacilli	Lactobacillales	Lactobacillaceae	Fructilactobacillus	0	0	0	0	0	0	0	0	8.5924	8.0751	0	0	0	0	0	0	0	0	0	0	0	0	0	0	0	0	0	0	0	0	0	0
Bacteria	Firmicutes	Bacilli	Lactobacillales	Lactobacillaceae	Fructobacillus	0	0	0	0	0	0	0	0	0	0	0	0	0	0	0	0	0	0	0	0	0	0	0	0	0	0	0	0	0.038	0.0092	0	0
Bacteria	Firmicutes	Bacilli	Lactobacillales	Lactobacillaceae	Lacticaseibacillus	0.1882	0.1086	0	0	0.6135	0.6163	0.092	0.1233	0	0	0.0046	0	0.117	0.1604	0	0	0	0	0	0	0	0	0	0	0	0	0	0	0	0	0	0
Bacteria	Firmicutes	Bacilli	Lactobacillales	Lactobacillaceae	Latilactobacillus	0.0403	0.0296	0	0	0.0948	0.0065	0.0981	0.0901	0	0.0313	0.0417	0.0216	0.0661	0.1269	0.339	0.0944	0.0966	0.1014	0	0.0062	0.0269	0.0643	0.0221	0.016	0.0582	0.0316	0.0085	0.0052	0.0474	0.0277	0.309	0.3743
Bacteria	Firmicutes	Bacilli	Lactobacillales	Lactobacillaceae	Leuconostoc	19.7365	20.5037	0	0	17.7855	0.8174	0.0123	0.0379	0.0754	0.0469	0.4406	0.4256	0.3002	0.2739	0.3444	0.2493	0.5312	0.4867	0.0271	0.0062	0.1883	0.1333	16.3652	18.4653	0.0259	0.0053	8.1858	6.8509	51.2171	51.2203	10.1973	10.0576
Bacteria	Firmicutes	Bacilli	Lactobacillales	Lactobacillaceae	Levilactobacillus	0.3697	0.5235	0	0	4.6334	4.5475	0.4844	0.4363	0	0	0.5705	0.4544	0.7275	0.6481	3.6216	1.4733	7.3339	7.0772	0	0	0	0	0	0	0	0	0	0	0	0	0	0
Bacteria	Firmicutes	Bacilli	Lactobacillales	Lactobacillaceae	Limosilactobacillus	0	0	0	0	0	0.0259	0	0.0047	0	0	0	0	0.0051	0.0067	0	0.0038	0.0121	0.0068	0	0	0	0	0	0	0	0	0	0	0.0095	0.0046	0.0281	0.0301
Bacteria	Firmicutes	Bacilli	Lactobacillales	Lactobacillaceae	Paucilactobacillus	0	0	0	0	0.01	0	0	0	0	0	0	0	0	0	0	0.0038	0	0	0	0	0	0	0	0	0	0	0	0	0	0	0	0
Bacteria	Firmicutes	Bacilli	Lactobacillales	Lactobacillaceae	Secundilactobacillus	0	0	0	0	0.015	0.0065	0.0061	0	0	0.0156	0	0	0	0	0.0215	2.1646	0	0.0068	0	0.0248	0	0	0	0	0	0	0	0	0	0	0	0
Bacteria	Firmicutes	Bacilli	Lactobacillales	Lactobacillaceae	Weissella	0	0.0049	0	0	0	0	0	0	0	0	0	0	0	0	0	0	0	0	0	0	0	0	0	0	0	0	0	0	0.0047	0	0	0
Bacteria	Firmicutes	Bacilli	Lactobacillales	Listeriaceae	Brochothrix	0.0134	0.0049	0	0.0064	0	0	0	0	0	0	0	0	0	0.02	0.0054	0.0113	0.006	0.0203	0	0	0	0	0	0	0	0	0	0	0	0	0.007	0
Bacteria	Firmicutes	Bacilli	Lactobacillales	P5D1-392		0	0	0	0	0	0	0	0	0	0	0	0	0	0	0	0.0038	0	0	0	0	0	0	0	0	0	0	0	0	0	0	0	0
Bacteria	Firmicutes	Bacilli	Lactobacillales	Streptococcaceae	Lactococcus	0	0.0247	0	0	0	0	0.0797	0.0711	0	0	0	0	0.0356	0.0334	0	0	0	0	0	0.0062	0	0	0	0	0	0	0.0085	0	0	0	0	0
Bacteria	Firmicutes	Bacilli	Lactobacillales	Vagococcaceae	Vagococcus	0	0	0	0	0	0	0	0	0	0	0	0	0	0.02	0	0	0	0	0	0	0	0	0	0	0	0	0	0	0	0	0	0
Bacteria	Firmicutes	Bacilli	Lactobacillales	uncultured		0	0	0	0	0	0	0	0	0	0	0	0	0	0	0	0	0	0	0	0	0	0	0	0	0	0	0	0	0	0.0046	0	0
Bacteria	Firmicutes	Bacilli	Mycoplasmatales	Mycoplasmataceae	Mycoplasma	0	0	0	0	0	0	0	0	0	0	0	0	0	0	0	0	0	0	0	0	0.0067	0.0046	0	0	0	0	0	0	0	0	0	0
Bacteria	Firmicutes	Bacilli	Paenibacillales	Paenibacillaceae	Paenibacillus	0	0	0	0.0064	0	0	0	0	0	0	0	0	0	0	0.0054	0.0076	0	0	0.009	0.0186	0.0403	0.0322	0.0055	0.016	0.0065	0	0.0085	0.0259	0.0427	0.0324	0.0702	0.1205
Bacteria	Firmicutes	Bacilli	RF39			0	0	0	0	0	0	0	0	0	0	0	0	0	0	0	0	0	0	0	0	0	0	0	0	0	0	0.0255	0.0519	0	0	0	0
Bacteria	Firmicutes	Bacilli	Staphylococcales	Gemellaceae	Gemella	0	0	0	0	0	0	0	0	0	0	0	0	0	0	0.0161	0.0189	0	0	0	0	0	0	0	0	0	0	0.0085	0.0052	0	0	0	0
Bacteria	Firmicutes	Bacilli	Thermicanales	Thermicanaceae	Hydrogenibacillus	0	0	0	0	0	0	0	0	0	0	0	0	0	0	0	0	0	0	0	0	0	0	0	0	0.0065	0	0	0	0	0	0.007	0
Bacteria	Firmicutes	Bacilli	Thermoactinomycetales	Thermoactinomycetaceae	Novibacillus	0	0	0	0	0	0	0	0	0	0	0	0	0	0	0	0	0	0	0	0	0	0	0	0	0	0	0	0.0052	0	0	0	0
Bacteria	Firmicutes	Bacilli	Thermoactinomycetales	Thermoactinomycetaceae	Planifilum	0	0	0	0	0	0	0	0	0	0	0	0	0	0	0	0	0	0	0	0	0	0	0	0	0.0065	0	0	0	0	0	0	0
Bacteria	Firmicutes	Bacilli	Thermoactinomycetales	Thermoactinomycetaceae	uncultured	0	0	0	0	0	0	0	0	0	0	0	0	0	0	0	0	0	0	0	0.0062	0	0	0	0	0	0	0	0	0	0	0	0
Bacteria	Firmicutes	Clostridia	Christensenellales	Christensenellaceae	Christensenellaceae R-7 group	0	0	0	0	0	0	0.0307	0.0142	0	0	0	0	0	0	0	0	0.0785	0.0946	0	0	0.0336	0.046	0.0221	0.008	0	0	0.034	0.0311	0	0	0.0421	0.0086
Bacteria	Firmicutes	Clostridia	Christensenellales	Christensenellaceae	uncultured	0	0	0	0	0.0499	0.0714	0	0	0	0	0	0	0	0	0	0	0	0	0	0	0	0	0	0	0	0	0	0	0	0	0	0
Bacteria	Firmicutes	Clostridia	Clostridiales	Clostridiaceae	Clostridium sensu stricto 12	0	0	0	0	0	0.0195	0	0	0	0	0	0	0	0.0067	0	0	0	0	0	0	0	0	0.0055	0	0	0	0	0	0	0	0	0
Bacteria	Firmicutes	Clostridia	Clostridiales	Clostridiaceae	Clostridium sensu stricto 1	0	0	0	0.0192	0.005	0.0259	0.0184	0.0142	0	0	0	0	0	0	0	0	0	0	0.009	0	0	0	0	0	0	0	0	0	0	0	0	0
Bacteria	Firmicutes	Clostridia	Eubacteriales	Eubacteriaceae	Acetobacterium	0	0	0	0	0	0	0	0	0	0	0	0	0.0051	0	0	0	0	0	0	0	0	0	0	0	0	0	0	0	0	0	0	0
Bacteria	Firmicutes	Clostridia	Lachnospirales	Lachnospiraceae		0	0	0	0	0	0	0	0	0	0	0	0	0	0	0	0	0.1811	0.1284	0	0	0	0	0	0	0	0	0	0	0	0	0	0
Bacteria	Firmicutes	Clostridia	Lachnospirales	Lachnospiraceae	Agathobacter	0.0067	0.0148	0	0	0.0998	0.0584	0	0	0.1696	0.2817	0	0	0.0509	0.0735	0.0431	0.0491	0	0	0.018	0.0124	0	0	0	0	0	0	0.0681	0.0259	0	0	0.007	0.0043
Bacteria	Firmicutes	Clostridia	Lachnospirales	Lachnospiraceae	Anaerosporobacter	0	0	0	0	0	0	0.0123	0.0142	0	0	0	0	0	0	0	0	0	0	0	0	0	0	0	0	0	0	0	0	0	0	0	0
Bacteria	Firmicutes	Clostridia	Lachnospirales	Lachnospiraceae	Anaerostipes	0	0	0	0	0	0	0.0061	0	0	0	0	0	0	0	0	0	0	0	0	0	0	0	0	0	0	0	0	0	0	0	0	0
Bacteria	Firmicutes	Clostridia	Lachnospirales	Lachnospiraceae	Blautia	0	0	0	0	0.0549	0.0454	0	0.0142	0	0	0	0	0	0.0067	0.0323	0.034	0	0	0.0271	0.0186	0	0	0	0	0	0	0.0511	0.0311	0	0	0	0
Bacteria	Firmicutes	Clostridia	Lachnospirales	Lachnospiraceae	Butyrivibrio	0	0	0	0	0	0	0	0	0	0	0	0	0	0	0	0	0	0	0	0	0	0	0.0442	0.0638	0	0	0	0	0	0	0	0
Bacteria	Firmicutes	Clostridia	Lachnospirales	Lachnospiraceae	Coprococcus	0	0	0	0	0.0499	0.0065	0.0184	0.0142	0	0	0	0	0	0	0	0	0.006	0.0608	0.009	0.0186	0	0	0	0	0	0	0	0	0	0	0	0
Bacteria	Firmicutes	Clostridia	Lachnospirales	Lachnospiraceae	Dorea	0	0	0	0	0.005	0	0	0	0	0	0	0	0	0	0	0	0	0	0	0	0	0	0	0	0	0	0	0	0	0	0	0
Bacteria	Firmicutes	Clostridia	Lachnospirales	Lachnospiraceae	Fusicatenibacter	0	0	0	0	0.0299	0.0454	0	0	0	0	0.0139	0.0072	0	0	0	0	0	0	0.0271	0.0248	0	0	0.0387	0.008	0	0	0	0	0	0	0	0
Bacteria	Firmicutes	Clostridia	Lachnospirales	Lachnospiraceae	GCA-900066755	0	0	0	0	0.0648	0.0714	0	0	0	0	0	0	0	0	0	0	0	0	0	0	0.0134	0.023	0	0	0	0	0	0	0	0	0	0
Bacteria	Firmicutes	Clostridia	Lachnospirales	Lachnospiraceae	Incertae Sedis	0	0	0	0	0	0	0.0184	0.0142	0	0	0	0	0	0	0	0	0	0	0	0	0	0	0	0	0	0	0	0	0	0	0	0
Bacteria	Firmicutes	Clostridia	Lachnospirales	Lachnospiraceae	Lachnoclostridium	0.0202	0.0296	0	0	0	0	0	0	0	0	0.0186	0.0072	0.0102	0	0	0.0038	0.0664	0	0	0	0	0	0	0.016	0	0	0	0	0	0	0	0
Bacteria	Firmicutes	Clostridia	Lachnospirales	Lachnospiraceae	Lachnospira	0.0067	0.0247	0	0	0.01	0	0	0	0	0	0	0	0.0661	0.0535	0	0	0.1147	0.0608	0	0	0	0	0	0	0	0	0	0	0	0	0	0
Bacteria	Firmicutes	Clostridia	Lachnospirales	Lachnospiraceae	Lachnospiraceae NC2004 group	0	0	0	0	0	0	0	0	0.4145	0.4225	0	0	0	0	0	0	0	0	0	0	0.0067	0	0	0	0	0	0	0	0	0	0	0
Bacteria	Firmicutes	Clostridia	Lachnospirales	Lachnospiraceae	Lachnospiraceae ND3007 group	0	0	0	0	0	0	0	0	0	0	0	0	0	0	0	0	0.0181	0.0541	0	0	0	0	0	0	0	0	0	0	0	0	0	0
Bacteria	Firmicutes	Clostridia	Lachnospirales	Lachnospiraceae	Lachnospiraceae UCG-001	0	0	0	0	0.0249	0.0065	0	0	0	0	0	0	0	0	0	0	0	0	0	0	0	0	0	0	0.0129	0.0053	0	0	0	0	0	0
Bacteria	Firmicutes	Clostridia	Lachnospirales	Lachnospiraceae	Lachnospiraceae UCG-004	0	0	0	0	0	0	0	0	0	0	0	0	0	0	0	0	0	0	0	0	0	0	0	0	0	0	0	0	0	0	0	0.0043
Bacteria	Firmicutes	Clostridia	Lachnospirales	Lachnospiraceae	Lachnospiraceae UCG-008	0	0	0	0	0	0	0	0	0	0	0	0	0	0	0	0	0	0	0	0	0	0	0	0	0	0	0	0.0052	0	0	0	0
Bacteria	Firmicutes	Clostridia	Lachnospirales	Lachnospiraceae	Roseburia	0	0	0	0	0.0249	0.0259	0	0.0237	0	0	0.0139	0.0289	0.0509	0.02	0.0054	0.0038	0.0423	0.1149	0	0.0557	0	0	0	0	0.0259	0.0105	0	0	0	0	0	0
Bacteria	Firmicutes	Clostridia	Lachnospirales	Lachnospiraceae	Tyzzerella	0	0	0	0	0	0	0.0123	0.0095	0	0	0	0	0	0	0	0	0	0	0	0	0	0	0	0	0	0	0	0	0	0	0	0
Bacteria	Firmicutes	Clostridia	Lachnospirales	Lachnospiraceae	[Eubacterium] eligens group	0.0202	0.0198	0	0	0	0	0	0	0	0	0	0	0.0051	0.0267	0	0	0	0	0	0	0	0	0	0.0319	0	0	0.0255	0.0259	0	0	0	0
Bacteria	Firmicutes	Clostridia	Lachnospirales	Lachnospiraceae	[Eubacterium] oxidoreducens group	0	0	0	0	0.0249	0.0259	0	0	0	0	0	0	0.0102	0.0067	0	0	0	0	0	0	0	0	0	0	0	0	0	0	0	0	0	0
Bacteria	Firmicutes	Clostridia	Lachnospirales	Lachnospiraceae	[Eubacterium] ruminantium group	0	0	0	0	0	0	0.0245	0.0237	0	0	0	0	0	0	0	0	0	0	0	0	0	0	0	0	0	0.0053	0	0	0	0	0	0
Bacteria	Firmicutes	Clostridia	Lachnospirales	Lachnospiraceae	[Eubacterium] xylanophilum group	0	0	0	0	0	0	0	0	0	0	0	0.0072	0	0	0	0	0.0785	0.0744	0	0	0	0	0.0111	0.008	0	0	0	0	0	0	0	0
Bacteria	Firmicutes	Clostridia	Lachnospirales	Lachnospiraceae	[Ruminococcus] torques group	0	0	0	0	0.005	0.0065	0	0	0	0	0	0	0.0305	0.0134	0	0	0	0	0.0271	0.0062	0	0	0	0	0.0065	0.0053	0	0	0	0	0	0
Bacteria	Firmicutes	Clostridia	Lachnospirales	Lachnospiraceae	uncultured	0	0	0	0	0	0	0.0184	0.0095	0	0	0.0093	0.0144	0	0	0	0	0.0543	0.1014	0.018	0.031	0.0336	0.0184	0	0	0	0	0	0	0	0	0	0
Bacteria	Firmicutes	Clostridia	Monoglobales	Monoglobaceae	Monoglobus	0	0	0	0	0	0	0	0	0	0	0	0	0.0356	0.0401	0	0	0	0	0	0	0	0	0	0	0	0	0	0	0	0	0.007	0.0172
Bacteria	Firmicutes	Clostridia	Oscillospirales	Ethanoligenenaceae	Ethanoligenens	0	0	0	0	0	0	0	0	0	0	0	0	0	0	0	0	0	0	0	0	0	0.0046	0	0	0	0	0	0	0	0	0	0
Bacteria	Firmicutes	Clostridia	Oscillospirales	Hungateiclostridiaceae	Fastidiosipila	0	0	0	0	0	0	0	0	0	0	0	0	0	0	0	0	0	0	0	0	0	0	0	0	0	0	0	0.0052	0	0	0	0
Bacteria	Firmicutes	Clostridia	Oscillospirales	Oscillospiraceae	NK4A214 group	0	0	0	0	0	0	0	0.0142	0	0	0	0	0	0	0	0	0.0362	0.0608	0	0	0	0	0	0	0	0	0	0	0	0	0	0
Bacteria	Firmicutes	Clostridia	Oscillospirales	Oscillospiraceae	Oscillibacter	0	0	0	0	0.005	0.0065	0.0123	0	0	0	0	0	0	0	0	0	0	0	0	0	0	0	0	0	0	0	0	0	0	0	0	0
Bacteria	Firmicutes	Clostridia	Oscillospirales	Oscillospiraceae	UCG-002	0.0067	0	0	0	0.1097	0.0973	0.0245	0.0427	0	0	0	0.0216	0.0814	0.0401	0	0	0	0	0.0361	0.0062	0.0067	0	0	0	0.0129	0.0053	0	0	0.0047	0	0.007	0.043
Bacteria	Firmicutes	Clostridia	Oscillospirales	Oscillospiraceae	UCG-003	0	0	0	0	0	0	0.0123	0.0095	0	0	0	0	0	0	0	0	0	0	0	0	0	0	0	0	0	0	0	0	0	0	0	0
Bacteria	Firmicutes	Clostridia	Oscillospirales	Oscillospiraceae	UCG-005	0	0.0049	0	0	0	0	0	0	0	0	0.0186	0.0144	0	0	0	0	0	0	0	0	0	0	0.0442	0.0479	0	0	0	0	0	0	0	0
Bacteria	Firmicutes	Clostridia	Oscillospirales	Oscillospiraceae	uncultured	0	0.0049	0	0	0	0	0	0	0	0	0	0	0	0	0	0	0	0	0	0	0	0	0	0	0	0	0	0	0	0	0	0
Bacteria	Firmicutes	Clostridia	Oscillospirales	Ruminococcaceae	Anaerofilum	0	0	0	0	0	0	0	0	0.2073	0.3756	0	0	0	0	0	0	0	0	0	0	0	0	0	0	0	0	0	0	0	0	0	0
Bacteria	Firmicutes	Clostridia	Oscillospirales	Ruminococcaceae	Incertae Sedis	0	0	0	0	0	0	0	0	0.3769	0.2034	0	0	0	0	0	0	0.1147	0.1082	0	0	0	0	0	0	0	0	0	0	0	0	0	0
Bacteria	Firmicutes	Clostridia	Oscillospirales	Ruminococcaceae	Ruminococcus	0	0	0	0	0	0	0	0	0.3392	0.2504	0.0232	0	0	0	0	0	0.0241	0.0473	0.009	0.0371	0	0	0.0387	0.0399	0.0065	0.021	0.017	0.0311	0	0	0	0
Bacteria	Firmicutes	Clostridia	Oscillospirales	Ruminococcaceae	uncultured	0	0	0	0	0	0	0	0	0	0	0	0	0.0305	0.0067	0	0	0.0785	0.027	0	0	0	0	0	0	0	0	0	0	0	0	0	0
Bacteria	Firmicutes	Clostridia	Oscillospirales	UCG-010		0	0	0	0	0	0	0	0	0.1131	0.1095	0	0	0	0	0	0	0	0	0	0	0	0	0	0	0	0	0	0	0	0	0	0
Bacteria	Firmicutes	Clostridia	Oscillospirales	[Eubacterium] coprostanoligenes group		0	0	0	0	0	0	0	0	0	0	0	0	0	0	0	0	0	0	0	0	0	0	0	0	0	0	0.0851	0.0415	0	0	0	0
Bacteria	Firmicutes	Clostridia	Peptococcales	Peptococcaceae	Peptococcus	0	0.0049	0	0	0	0	0	0	0	0	0	0	0	0	0	0	0	0	0	0	0	0	0	0	0	0	0	0	0	0	0	0
Bacteria	Firmicutes	Clostridia	Peptostreptococcales-Tissierellales	Family XI	Anaerococcus	0	0	0	0	0	0	0	0	0	0	0	0	0.0407	0.0668	0	0.0113	0	0	0	0	0	0	0	0	0	0	0	0.0104	0	0	0	0
Bacteria	Firmicutes	Clostridia	Peptostreptococcales-Tissierellales	Family XI	Peptoniphilus	0	0	0	0	0.01	0.0065	0	0	0.0942	0.1252	0	0	0	0	0	0	0	0	0	0	0	0	0	0	0	0	0	0	0	0	0	0
Bacteria	Firmicutes	Clostridia	Peptostreptococcales-Tissierellales	Family XI	Sporanaerobacter	0	0	0	0	0	0	0	0	0	0.0313	0	0	0	0	0	0	0	0	0	0	0	0	0	0	0	0	0	0	0	0	0	0
Bacteria	Firmicutes	Clostridia	Peptostreptococcales-Tissierellales	Family XI	Tepidimicrobium	0	0	0	0	0	0	0	0	0	0	0	0	0	0	0	0	0	0	0	0	0	0	0.0055	0	0	0	0	0	0	0	0	0
Bacteria	Firmicutes	Clostridia	Peptostreptococcales-Tissierellales	Peptostreptococcaceae	Romboutsia	0	0	0	0	0	0	0	0	0	0	0	0	0	0	0	0	0	0	0	0	0	0	0	0	0.0065	0	0	0	0	0	0	0
Bacteria	Firmicutes	D8A-2				0	0.0049	0	0	0	0	0	0	0	0	0	0	0	0	0	0	0	0	0	0	0	0	0	0	0	0	0	0	0	0	0	0
Bacteria	Firmicutes	Desulfitobacteriia	Desulfitobacteriales	Desulfitobacteriaceae	Desulfosporosinus	0	0	0	0	0	0	0	0	0	0	0	0	0	0.0267	0	0	0	0	0	0	0	0	0	0	0	0	0	0	0	0	0	0
Bacteria	Firmicutes	Negativicutes	Acidaminococcales	Acidaminococcaceae	Phascolarctobacterium	0	0.0099	0	0	0	0	0	0	0	0	0.0278	0.0289	0	0	0	0	0	0	0	0	0	0	0	0	0	0	0	0	0	0	0	0
Bacteria	Firmicutes	Negativicutes	Veillonellales-Selenomonadales	Selenomonadaceae	Selenomonas	0	0	0	0	0	0	0	0	0	0	0	0	0	0	0	0	0	0	0	0	0.0067	0	0	0	0	0	0	0	0	0	0	0
Bacteria	Firmicutes	Negativicutes	Veillonellales-Selenomonadales	Sporomusaceae	Anaerospora	0	0	0	0	0	0	0	0	0	0	0	0	0.0051	0	0	0	0	0	0	0	0	0	0	0	0	0	0	0	0	0	0	0
Bacteria	Firmicutes	Negativicutes	Veillonellales-Selenomonadales	Sporomusaceae	Pelosinus	0	0	0	0	0	0	0	0	0	0.0156	0	0	0	0	0.0054	0	0	0	0	0	0	0	0	0	0	0	0	0	0	0	0	0
Bacteria	Firmicutes	Negativicutes	Veillonellales-Selenomonadales	Veillonellaceae	Dialister	0	0	0	0	0	0	0.0245	0.019	0	0	0	0	0	0	0	0	0.1086	0.1284	0	0	0	0	0	0	0	0	0	0	0	0	0	0.0043
Bacteria	Firmicutes	Negativicutes	Veillonellales-Selenomonadales	Veillonellaceae	Veillonella	0	0	0	0	0	0	0	0	0	0.0939	0	0	0	0	0	0	0	0	0	0	0.0067	0	0	0	0	0	0.0085	0	0	0	0	0
Bacteria	Firmicutes	Thermoanaerobacteria	Thermoanaerobacterales	Family III	Thermoanaerobacterium	0	0	0	0	0	0	0.0123	0.0332	0.0377	0.0469	0.0046	0.0072	0.0051	0.0067	0.0054	0.0302	0	0	0	0.13	0.0134	0.046	0	0.016	0	0	0	0.0156	0	0	0	0
Bacteria	Firmicutes	Thermovenabulia	Thermovenabulales	Tepidanaerobacter		0	0	0	0	0	0	0	0	0	0	0	0	0	0	0	0	0	0	0	0	0	0	0	0.008	0	0	0	0	0	0	0	0
Bacteria	Fusobacteriota	Fusobacteriia	Fusobacteriales	Fusobacteriaceae	Cetobacterium	0	0	0	0	0	0	0	0	0	0	0	0	0	0	0	0	0	0	0	0	0	0	0	0	0	0	0	0	0.0142	0.0092	0	0
Bacteria	Fusobacteriota	Fusobacteriia	Fusobacteriales	Leptotrichiaceae	Leptotrichia	0	0	0	0	0	0	0.1104	0.1138	0	0	0	0	0	0	0	0	0	0	0	0	0	0	0	0	0	0	0.034	0.0363	0	0	0	0
Bacteria	Fusobacteriota	Fusobacteriia	Fusobacteriales	Leptotrichiaceae	Streptobacillus	0	0	0	0	0	0	0	0	0	0	0	0	0	0	0	0	0	0	0.009	0	0	0	0	0	0	0	0	0	0	0	0	0
Bacteria	Gemmatimonadota	BD2-11 terrestrial group				0	0	0	0	0	0	0	0	0	0	0	0	0	0	0	0	0	0	0.009	0.0186	0	0	0	0	0	0	0	0	0	0	0	0
Bacteria	Gemmatimonadota	S0134 terrestrial group				0	0	0	0	0	0	0	0	0	0	0	0	0	0	0	0	0	0	0	0.0062	0	0	0	0	0	0	0	0	0	0	0	0
Bacteria	Myxococcota	Myxococcia	Myxococcales	Vulgatibacteraceae	Vulgatibacter	0	0	0	0	0	0	0	0	0	0.0156	0	0	0	0	0	0	0	0	0	0	0	0	0	0	0	0	0	0.0052	0	0	0	0
Bacteria	Myxococcota	Polyangia	Nannocystales	Nannocystaceae	Nannocystis	0	0	0	0	0	0	0	0	0	0	0	0	0	0	0	0	0	0	0	0	0	0	0	0	0	0.0053	0	0	0	0	0	0
Bacteria	Myxococcota	Polyangia	Polyangiales	Polyangiaceae	Pajaroellobacter	0	0	0	0	0.015	0.0195	0	0	0	0	0	0	0	0	0	0	0	0	0	0	0	0	0	0	0	0	0	0	0	0	0	0
Bacteria	Nitrospirota	Thermodesulfovibrionia	Thermodesulfovibrionales	Thermodesulfovibrionaceae	Thermodesulfovibrio	0	0	0	0	0	0	0	0	0	0.0156	0	0	0	0	0	0	0	0	0	0	0	0	0.0055	0	0.0129	0	0.017	0	0	0	0	0
Bacteria	Patescibacteria	Parcubacteria	Candidatus Adlerbacteria			0	0	0	0	0	0	0	0	0	0	0	0	0	0	0	0	0	0	0	0	0	0	0	0	0	0	0.0085	0	0	0	0	0
Bacteria	Planctomycetota	BD7-11				0	0	0	0	0.005	0.0065	0.0061	0.0047	0	0	0	0	0	0	0	0	0	0	0	0	0	0	0	0	0	0	0	0	0	0	0	0
Bacteria	Planctomycetota	Planctomycetes	Gemmatales	Gemmataceae	uncultured	0	0	0	0	0	0	0	0	0	0	0	0	0	0	0	0	0	0	0.009	0	0	0	0	0	0	0	0	0	0	0	0	0
Bacteria	Planctomycetota	Planctomycetes	Pirellulales	Pirellulaceae	Thermogutta	0	0	0	0	0	0	0	0	0	0	0	0	0	0	0	0	0	0	0	0	0	0	0	0	0	0.0053	0	0	0	0	0	0
Bacteria	Planctomycetota	Planctomycetes	Planctomycetales	uncultured		0	0	0	0	0	0.0065	0	0	0	0	0	0	0	0	0	0	0	0	0	0	0	0	0	0	0	0	0	0	0	0	0	0
Bacteria	Proteobacteria	Alphaproteobacteria	Acetobacterales	Acetobacteraceae	Commensalibacter	0	0	0	0	0	0	0.0061	0	0	0	0	0	0	0	1.7812	1.6924	3.6639	3.5487	0	0	0	0	0	0	0	0	0	0	0	0	0	0
Bacteria	Proteobacteria	Alphaproteobacteria	Acetobacterales	Acetobacteraceae	Komagataeibacter	0	0	0	0	0	0	0.0061	0.0047	0	0	0	0	0.0051	0	0	0	0	0	0	0	0	0	0	0	0	0	0	0	0	0	0	0
Bacteria	Proteobacteria	Alphaproteobacteria	Acetobacterales	Acetobacteraceae	Roseomonas	0	0	0	0	0	0	0	0	0	0	0	0	0	0	0	0	0	0	0	0	0	0	0	0	0	0	0	0	0	0	0.014	0.0086
Bacteria	Proteobacteria	Alphaproteobacteria	Caulobacterales	Caulobacteraceae	Brevundimonas	0	0	0	0	0	0	0	0	0	0	0	0	0	0	0	0	0	0	0	0	0.0807	0.0643	0.0277	0.0239	0	0	0	0	0.0047	0.0139	0.0351	0.0301
Bacteria	Proteobacteria	Alphaproteobacteria	Holosporales	Holosporaceae	uncultured	0	0	0	0.0064	0.9576	1.0315	4.832	4.5192	0	0	0.269	0.2164	7.9263	7.4698	0	0	0.006	0	0.009	0	0	0	0	0	0	0	0.1532	0.0985	0.5836	0.416	0.1896	0.1979
Bacteria	Proteobacteria	Alphaproteobacteria	Paracaedibacterales	Paracaedibacteraceae	Candidatus Captivus	0	0	0	0	0	0	0	0	0	0	0	0	0	0	0	0	0.0181	0.0203	0	0	0	0	0	0	0	0	0	0	0	0	0	0
Bacteria	Proteobacteria	Alphaproteobacteria	Paracaedibacterales	Paracaedibacteraceae	Candidatus Paracaedibacter	0.0067	0.0198	0	0	0	0	0	0	0	0	0	0	0	0	0	0	0	0	0	0	0	0	0	0	0	0	0	0	0	0	0	0
Bacteria	Proteobacteria	Alphaproteobacteria	Reyranellales	Reyranellaceae	Reyranella	0.0067	0.0049	0	0.0128	0.0399	0.0454	0	0	0.1131	0.266	0	0	0	0.0334	0	0	0	0	0	0	0	0	0	0	0	0	0.0681	0.0778	0	0	0	0
Bacteria	Proteobacteria	Alphaproteobacteria	Rhizobiales	Beijerinckiaceae	Bosea	0	0	0	0	0	0	0	0	0	0	0	0	0	0	0	0	0	0	0	0	0	0	0	0	0	0	0	0	0	0	0.007	0.0043
Bacteria	Proteobacteria	Alphaproteobacteria	Rhizobiales	Beijerinckiaceae	Methylobacterium-Methylorubrum	0	0	0	0	0	0.013	0	0	0.0565	0.0313	0	0	0	0	0	0	0	0	0	0	0	0	0	0	0	0	0.0085	0.0052	0	0	0	0
Bacteria	Proteobacteria	Alphaproteobacteria	Rhizobiales	Beijerinckiaceae	uncultured	0	0	0	0	0	0	0	0	0	0	0	0	0	0	0	0	0	0	0	0	0	0	0	0	0	0	0.0085	0.0104	0	0	0	0
Bacteria	Proteobacteria	Alphaproteobacteria	Rhizobiales	Devosiaceae	Devosia	0	0	0	0	0	0	0	0	0	0	0	0	0	0	0	0	0	0	0	0	0.0067	0.0046	0	0	0	0	0	0	0	0	0	0
Bacteria	Proteobacteria	Alphaproteobacteria	Rhizobiales	Hyphomicrobiaceae	Filomicrobium	0	0	0	0	0	0	0	0	0	0	0	0	0	0	0	0	0	0	0	0	0.0067	0	0	0	0	0	0.017	0	0	0	0	0.0043
Bacteria	Proteobacteria	Alphaproteobacteria	Rhizobiales	Rhizobiaceae	Allorhizobium-Neorhizobium-Pararhizobium-Rhizobium	0	0	0	0	0	0	0	0	0	0	0	0	0	0	0	0	0.0543	0.0946	0	0	0.2824	0.216	0.0442	0.0718	0	0	0.502	0.4719	0.5172	0.5685	0.0351	0.0387
Bacteria	Proteobacteria	Alphaproteobacteria	Rhizobiales	Rhizobiaceae	Aquamicrobium	0	0	0	0	0	0	0	0	0	0	0	0	0.0254	0.0134	0	0	0	0	0	0	0	0.0046	0.0055	0	0	0	0	0	0	0	0	0
Bacteria	Proteobacteria	Alphaproteobacteria	Rhizobiales	Rhizobiaceae	Brucella	0	0	0	0	0	0	0	0	0	0	0	0	0	0	0	0	0.006	0	0	0	0	0	0	0	0	0	0	0	0	0	0	0
Bacteria	Proteobacteria	Alphaproteobacteria	Rhizobiales	Rhizobiaceae	Ochrobactrum	0	0	0	0	0	0	0	0	0	0	0	0	0	0	0	0	0	0	0	0	0	0	0	0	0	0	0	0	0	0	0.9832	0.8087
Bacteria	Proteobacteria	Alphaproteobacteria	Rhizobiales	Xanthobacteraceae	Afipia	0	0	0	0	0	0	0	0	0	0	0	0	0	0	0.0054	0.0038	0	0	0	0	0	0.0138	0	0	0	0	0.0596	0.057	0	0	0	0
Bacteria	Proteobacteria	Alphaproteobacteria	Rhizobiales	Xanthobacteraceae	Xanthobacter	0	0.0099	0	0	0.0648	0.013	0	0	0	0	0	0	0	0	0	0	0	0	0	0	0	0	0	0	0.0065	0.0158	0	0	0	0	0.014	0.0043
Bacteria	Proteobacteria	Alphaproteobacteria	Rhodobacterales	Rhodobacteraceae	Haematobacter	0	0	0	0	0	0	0	0	0	0	0	0	0	0	0	0	0	0	0	0	0	0	0	0	0.0065	0.0053	0	0	0	0	0	0
Bacteria	Proteobacteria	Alphaproteobacteria	Rhodobacterales	Rhodobacteraceae	Sediminimonas	0	0	0	0	0	0	0	0	0	0	0	0	0	0	0	0	0	0	0	0	0	0	0	0	0	0	0.034	0.0363	0	0	0	0
Bacteria	Proteobacteria	Alphaproteobacteria	Rhodobacterales	Rhodobacteraceae	uncultured	0	0	0	0	0	0	0	0	0	0	0	0	0.0051	0	0	0	0	0	0	0	0	0	0	0	0	0	0	0	0	0	0	0.0043
Bacteria	Proteobacteria	Alphaproteobacteria	Rickettsiales	Anaplasmataceae	Wolbachia	3.0653	3.0123	0	0.0192	22.6434	22.9646	3.857	3.7415	12.361	12.6448	6.8411	6.5787	18.8136	18.7546	34.3863	34.9741	50.0573	49.5674	0.0541	0.0186	2.6362	2.7479	4.3969	4.5545	8.8739	8.6069	0.017	0.0467	1.5896	1.493	4.8669	4.7836
Bacteria	Proteobacteria	Alphaproteobacteria	Rickettsiales	Mitochondria		0	0	0	0	0	0	0.0429	0.0474	0.0565	0.0469	0	0	0.0051	0	0	0	0	0	0	0	0	0	0	0	0	0	0	0	0	0	0	0.0043
Bacteria	Proteobacteria	Alphaproteobacteria	SAR11 clade	Clade III		0	0	0	0	0	0	0	0	0	0	0	0	0	0	0	0	0	0	0	0	0	0	0	0	0	0	0.017	0.0259	0	0	0	0
Bacteria	Proteobacteria	Alphaproteobacteria	Sphingomonadales	Sphingomonadaceae	Altererythrobacter	0	0	0	0	0	0	0	0	0	0	0	0	0	0	0	0	0	0	0	0	0	0	0	0	0	0	0.034	0.0467	0	0	0.014	0.0172
Bacteria	Proteobacteria	Alphaproteobacteria	Sphingomonadales	Sphingomonadaceae	Blastomonas	0	0	0	0	0	0	0	0	0	0	0	0	0	0	0	0	0.0121	0.0068	0	0	0	0	0	0	0	0	0	0	0	0	0	0
Bacteria	Proteobacteria	Alphaproteobacteria	Sphingomonadales	Sphingomonadaceae	Hephaestia	0	0	0	0	0	0	0	0	0	0	0.0139	0.0216	0	0	0	0	0	0	0	0	0	0	0	0	0	0	0	0	0	0	0	0
Bacteria	Proteobacteria	Alphaproteobacteria	Sphingomonadales	Sphingomonadaceae	Novosphingobium	0	0	0	0	0	0	0	0	0	0	0	0	0	0	0	0	0	0	0	0	0	0.0138	0.0055	0.008	0	0	0	0	0	0	0	0
Bacteria	Proteobacteria	Alphaproteobacteria	Sphingomonadales	Sphingomonadaceae	Porphyrobacter	0	0	0	0	0	0	0	0	0	0	0	0	0	0	0	0	0	0	0	0	0.0067	0	0	0	0	0	0	0	0	0	0	0
Bacteria	Proteobacteria	Alphaproteobacteria	Sphingomonadales	Sphingomonadaceae	Sphingobium	0	0	0	0	0	0	0	0	0	0	0	0	0	0	0	0	0	0	0	0	0	0	0	0	0	0	0.0255	0.057	0.0332	0.0462	0.0211	0.0301
Bacteria	Proteobacteria	Alphaproteobacteria	Sphingomonadales	Sphingomonadaceae	Sphingomonas	0	0	0	0	0	0	0	0	0.1319	0.1252	0.0046	0	0.0305	0.02	0	0	0	0	0.018	0.0124	0.0202	0.0368	0	0.008	0	0	0.0851	0.0934	0	0.0092	0.2247	0.185
Bacteria	Proteobacteria	Alphaproteobacteria	Sphingomonadales	Sphingomonadaceae	Sphingopyxis	0	0	0	0	0	0	0	0	0	0	0	0	0	0	0	0	0	0	0	0	0	0	0	0	0	0	0	0.0052	0	0	0	0
Bacteria	Proteobacteria	Gammaproteobacteria	Burkholderiales	Burkholderiaceae	Cupriavidus	0	0	0	0.0064	0	0	0	0	0	0	0	0	0	0	0	0	0	0	0	0	0	0	0	0	0.0194	0.0158	0	0	0	0	0	0
Bacteria	Proteobacteria	Gammaproteobacteria	Burkholderiales	Burkholderiaceae	Polynucleobacter	0	0	0	0	0.005	0	0	0	0	0	0	0	0	0	0	0	0	0	0	0	0	0	0	0	0	0	0	0	0	0	0	0
Bacteria	Proteobacteria	Gammaproteobacteria	Burkholderiales	Comamonadaceae	Acidovorax	0.0067	0	0	0	0.02	0.0259	0.0123	0.0095	0	0	0.0093	0	0	0	0	0	0	0	0	0	0	0	0	0	0	0	0	0	0	0	0	0
Bacteria	Proteobacteria	Gammaproteobacteria	Burkholderiales	Comamonadaceae	Aquabacterium	0	0	0	0	0	0	0	0	0	0	0	0	0	0	0	0	0	0	0	0	0	0	0	0	0	0	0	0	0.0047	0	0	0
Bacteria	Proteobacteria	Gammaproteobacteria	Burkholderiales	Comamonadaceae	Comamonas	0	0	0	0	0	0	0	0	0	0	0	0	0	0	0	0	0	0	0	0	0	0	0.0166	0	0	0	0	0	0	0	0	0
Bacteria	Proteobacteria	Gammaproteobacteria	Burkholderiales	Comamonadaceae	Delftia	0	0	0	0	0	0	0	0	0.0188	0	0	0	0	0	0	0	0	0	0	0	0	0	0	0	0	0	0	0	0	0	0	0
Bacteria	Proteobacteria	Gammaproteobacteria	Burkholderiales	Comamonadaceae	Pelomonas	0	0	0	0	0	0	0	0	0	0	0	0	0.0102	0	0	0	0	0	0	0	0	0	0	0	0	0	0	0	0	0	0	0
Bacteria	Proteobacteria	Gammaproteobacteria	Burkholderiales	Comamonadaceae	Polaromonas	0	0	0	0	0	0	0	0	0	0	0	0	0	0	0.0108	0	0	0	0	0	0	0	0	0	0	0	0	0	0	0	0	0
Bacteria	Proteobacteria	Gammaproteobacteria	Burkholderiales	Comamonadaceae	Pseudorhodoferax	0	0	0	0	0	0	0	0	0	0	0	0	0	0	0	0	0	0	0	0	0.0067	0.0092	0.0166	0	0	0	0	0	0	0	0	0
Bacteria	Proteobacteria	Gammaproteobacteria	Burkholderiales	Comamonadaceae	Variovorax	0	0	0	0	0	0	0.0123	0.0047	0	0	0	0	0	0	0	0	0	0	0	0	0	0	0	0	0	0	0	0	0	0.0046	0	0
Bacteria	Proteobacteria	Gammaproteobacteria	Burkholderiales	Comamonadaceae	uncultured	0	0	0	0	0	0	0	0	0	0	0	0	0	0	0	0	0	0	0	0	0	0	0	0	0.0129	0.0053	0	0	0	0	0	0
Bacteria	Proteobacteria	Gammaproteobacteria	Burkholderiales	Hydrogenophilaceae	Hydrogenophilus	0	0	0	0	0	0	0	0	0	0	0	0	0	0	0	0	0	0	0	0	0	0	0	0	0	0	0.017	0.0207	0	0	0	0
Bacteria	Proteobacteria	Gammaproteobacteria	Burkholderiales	Methylophilaceae	Methylophilus	0	0	0	0	0	0	0	0	0	0	0	0	0	0	0	0	0	0	0	0	0	0.0092	0	0	0	0	0	0	0	0	0	0
Bacteria	Proteobacteria	Gammaproteobacteria	Burkholderiales	Neisseriaceae	uncultured	0	0	0	0	0.0249	0.013	0.0123	0.019	0	0	0	0	0	0	0	0	0.0483	0.0473	0	0	0	0	0	0	0	0	0	0	0	0	0	0
Bacteria	Proteobacteria	Gammaproteobacteria	Burkholderiales	Nitrosomonadaceae	DSSD61	0	0	0	0	0.0249	0.013	0	0	0	0	0	0	0	0	0	0	0	0	0	0	0	0	0	0	0	0	0	0	0	0	0	0
Bacteria	Proteobacteria	Gammaproteobacteria	Burkholderiales	Oxalobacteraceae	CM1G08	0	0	0	0.0064	0	0	0	0	0	0	0	0	0	0	0	0	0	0	0	0	0	0	0	0	0	0	0	0	0	0	0	0
Bacteria	Proteobacteria	Gammaproteobacteria	Burkholderiales	Oxalobacteraceae	Duganella	0	0	0	0	0	0	0	0	0	0	0	0	0	0	0	0	0	0	0	0	0	0	0	0	0	0	0.0085	0	0	0	0	0
Bacteria	Proteobacteria	Gammaproteobacteria	Burkholderiales	Oxalobacteraceae	Herminiimonas	0	0	0	0	0.2095	0.1038	0	0	0.0942	0.0939	0	0.0216	0	0	0.0054	0	0	0	0	0	0	0	0	0	0	0	0	0	0	0	0	0
Bacteria	Proteobacteria	Gammaproteobacteria	Burkholderiales	Oxalobacteraceae	Janthinobacterium	0	0	0	0	0	0	0	0	0	0	0	0	0	0	0	0	0	0	0	0	0	0	0	0	0	0	0.0085	0.0207	0	0	0	0
Bacteria	Proteobacteria	Gammaproteobacteria	Burkholderiales	Oxalobacteraceae	Massilia	0	0	0	0	0.0299	0.0065	0	0	0	0	0.0278	0.0289	0	0	0	0	0	0	0	0	0.0403	0.0689	0.0055	0.008	0	0	0	0	0	0	0	0
Bacteria	Proteobacteria	Gammaproteobacteria	Burkholderiales	Oxalobacteraceae	Noviherbaspirillum	0	0	0	0	0.01	0	0	0	0	0	0	0	0	0	0	0.0038	0	0.0135	0	0	0	0	0	0	0	0	0.0681	1.4055	0	0	0.007	0.0043
Bacteria	Proteobacteria	Gammaproteobacteria	Burkholderiales	Oxalobacteraceae	[Aquaspirillum] arcticum group	0	0	0	0	0	0	0	0	0	0	0.0139	0	0	0	0	0	0	0	0	0	0	0	0	0	0	0	0	0	0	0	0	0
Bacteria	Proteobacteria	Gammaproteobacteria	Burkholderiales	Oxalobacteraceae	s3t2d-1089	0	0	0	0	0	0	0	0	0	0	0	0	0	0	0	0	0	0	0	0	0	0	0	0	0	0	0	0.0104	0	0	0	0
Bacteria	Proteobacteria	Gammaproteobacteria	Burkholderiales	Rhodocyclaceae	uncultured	0	0	0	0	0	0	0	0	0	0	0	0	0	0	0	0	0	0	0	0	0	0	0	0	0	0	0	0	0	0	0	0.0129
Bacteria	Proteobacteria	Gammaproteobacteria	Burkholderiales	Sutterellaceae	Sutterella	0	0	0	0	0	0.0065	0.0245	0.0237	0.2638	0.2034	0	0.0216	0	0	0.0807	0.0604	0	0	0	0	0	0	0.0277	0.008	0	0.0053	0	0	0	0	0	0
Bacteria	Proteobacteria	Gammaproteobacteria	Burkholderiales	TRA3-20		0	0	0	0	0	0	0	0	0	0	0	0	0	0	0	0	0	0	0	0	0	0	0	0	0.0065	0.0053	0	0	0	0	0	0
Bacteria	Proteobacteria	Gammaproteobacteria	Cardiobacteriales	Cardiobacteriaceae	Cardiobacterium	0	0	0	0	0	0	0	0.0095	0	0	0	0	0	0	0	0	0	0	0	0	0	0	0	0	0	0	0	0	0	0	0	0
Bacteria	Proteobacteria	Gammaproteobacteria	Enterobacterales	Aeromonadaceae	Aeromonas	0	0	0	0	0	0	0	0	0	0	0	0	0	0	0	0	0	0	0	0	0	0	0	0	0	0	0	0.0156	0	0	0	0
Bacteria	Proteobacteria	Gammaproteobacteria	Enterobacterales	Alteromonadaceae	Alishewanella	0	0	0	0	0.01	0	0	0	0	0	0	0	0	0	0	0	0	0	0	0	0	0	0	0	0	0	0.0085	0.0104	0	0	0	0
Bacteria	Proteobacteria	Gammaproteobacteria	Enterobacterales	Budviciaceae	Budvicia	0	0	0	0	0.005	0.0195	0	0	0	0	0	0	0	0	0	0	0	0	0	0	0	0	0	0	0	0	0	0	0	0	0	0
Bacteria	Proteobacteria	Gammaproteobacteria	Enterobacterales	Budviciaceae	Pragia	0	0	0	0	0	0	0	0	0	0	0	0	0	0	0	0	0	0	0	0	0	0	0	0	0	0	0	0.0052	0	0	0	0
Bacteria	Proteobacteria	Gammaproteobacteria	Enterobacterales	Colwelliaceae	Colwellia	0	0	0	0	0	0.0065	0	0	0	0	0	0	0	0	0	0	0	0	0	0	0	0	0	0	0	0	0	0	0	0	0	0
Bacteria	Proteobacteria	Gammaproteobacteria	Enterobacterales	Enterobacteriaceae	Enterobacter	0	0	0	0	0	0	0	0	0	0	0	0	0	0	0	0	0	0	0	0	0	0	0	0	0	0	0.0766	6.073	0.0047	0.0046	0	0
Bacteria	Proteobacteria	Gammaproteobacteria	Enterobacterales	Enterobacteriaceae	Klebsiella	0	0	0	0.0064	0.02	0.0389	0.0368	0.0332	0.0942	0.0156	0	0	0	0.0134	0	0	0.0121	0	0	0.0062	0	0	0	0	0	0	5.1396	0.0207	0.038	1.1417	2.0226	2.0391
Bacteria	Proteobacteria	Gammaproteobacteria	Enterobacterales	Enterobacteriaceae	Kosakonia	0	0	0	0	0	0	0	0	0	0	0	0	0	0	0	0	0	0	0.009	0	0	0	0	0	0	0	0	0	0	0	0	0
Bacteria	Proteobacteria	Gammaproteobacteria	Enterobacterales	Enterobacteriaceae	Raoultella	0	0	0	0	0	0	0	0	0	0	0	0	0	0	0	0	0	0	0	0	0	0	0	0	0	0	0.0425	0.0726	0.0474	0.074	0.0211	0.0129
Bacteria	Proteobacteria	Gammaproteobacteria	Enterobacterales	Erwiniaceae	Pantoea	0	0	0	0	0	0	0	0	0.0942	0.1095	0	0	0	0	0	0	0	0	0	0	0	0	0	0	0	0	0	0	0.019	0.0092	0	0
Bacteria	Proteobacteria	Gammaproteobacteria	Enterobacterales	Hafniaceae	Hafnia-Obesumbacterium	0	0	0	0	0.015	0	0	0	0	0	0	0	0	0	0	0	0	0	0	0	0	0	0	0	0	0	0	0	0	0	0	0
Bacteria	Proteobacteria	Gammaproteobacteria	Enterobacterales	Morganellaceae	Morganella	0.0874	0.1037	0	0	0.3641	0.3763	0.3495	0.3225	0	0	0	0	0.4782	0.3675	0	0	0	0	0	0	0	0	0	0	0	0	0	0.0052	0.0095	0	0.4214	0.3398
Bacteria	Proteobacteria	Gammaproteobacteria	Enterobacterales	Morganellaceae	Proteus	0	0	0	0	0	0	0	0	0	0	0	0	0	0	0	0	0	0	0	0	0	0	0	0	0	0	0	0	0.038	0	0.007	0
Bacteria	Proteobacteria	Gammaproteobacteria	Enterobacterales	Morganellaceae	Providencia	0.1344	0.0741	0	0	0.2544	0.2595	0.7174	0.7682	0.0565	0.0156	0.0139	0.0072	1.2261	1.1826	0	0	0	0	0.009	0.0124	0	0.0138	0.0055	0	0.0065	0.0053	48.6811	50.7676	34.567	35.4766	38.1487	41.2157
Bacteria	Proteobacteria	Gammaproteobacteria	Enterobacterales	Orbaceae	Gilliamella	0.1479	0.1975	0	0	12.2544	12.1635	0.141	0.1375	0	0	3.831	3.7294	0.1018	0.1604	0	0	0	0	0	0	0	0	0	0	0	0	0	0.0052	0	0	0	0
Bacteria	Proteobacteria	Gammaproteobacteria	Enterobacterales	Orbaceae	uncultured	0.0067	0.0247	0	0.0064	0.1097	0.0973	0	0	0	0	0	0	0	0	0	0	0	0	0	0	0	0	0.0055	0	0.0065	0	30.4033	28.7003	0	0.0139	0.0351	0.0258
Bacteria	Proteobacteria	Gammaproteobacteria	Enterobacterales	Pasteurellaceae	Aggregatibacter	0	0	0	0	0	0	0.0061	0.0142	0	0	0	0	0	0	0	0	0	0	0	0	0	0	0	0	0	0	0.0085	0.0104	0	0	0	0
Bacteria	Proteobacteria	Gammaproteobacteria	Enterobacterales	Pasteurellaceae	Haemophilus	0	0	0	0	0	0	0	0	0	0	0	0	0	0	0	0	0	0	0	0	0	0	0	0	0.0065	0	0	0	0	0	0.007	0.0043
Bacteria	Proteobacteria	Gammaproteobacteria	Enterobacterales	Pectobacteriaceae	Dickeya	0	0	0	0.0128	0	0	0	0	0	0	0	0	0	0	0	0	0	0	0	0	0	0	0	0	0	0	0	0	0	0	0	0
Bacteria	Proteobacteria	Gammaproteobacteria	Enterobacterales	Pseudoalteromonadaceae	Pseudoalteromonas	0	0	0	0	0	0	0	0	0	0	0	0.0072	0	0	0	0	0	0.0068	0	0	0	0	0	0	0	0.0053	0	0	0	0	0	0
Bacteria	Proteobacteria	Gammaproteobacteria	Enterobacterales	Succinivibrionaceae	Ruminobacter	0	0	0	0	0	0.0065	0	0	0	0	0	0	0	0	0	0	0	0	0	0	0	0	0	0	0	0	0	0	0	0	0	0
Bacteria	Proteobacteria	Gammaproteobacteria	Enterobacterales	Succinivibrionaceae	Succinivibrio	0	0	0	0	0.0249	0.013	0	0	0	0	0	0	0	0	0	0	0	0	0	0	0	0	0	0	0	0	0	0	0	0	0	0
Bacteria	Proteobacteria	Gammaproteobacteria	Enterobacterales	Yersiniaceae	Rahnella1	0	0	0	0	0	0	0.0061	0	0	0	0	0	0	0	0	0	0	0	0	0	0	0	0	0	0	0	0	0	0	0	0	0
Bacteria	Proteobacteria	Gammaproteobacteria	Legionellales	Legionellaceae	Legionella	0	0	0	0	0	0	0	0	0	0	0	0	0	0	0	0	0	0	0	0	0	0	0	0	0	0.0053	0	0	0	0	0	0
Bacteria	Proteobacteria	Gammaproteobacteria	Methylococcales	Methylomonadaceae	Methylobacter	0	0	0	0.0064	0	0	0	0	0	0	0	0	0	0	0	0	0	0	0	0	0	0	0	0	0	0	0	0	0	0	0	0
Bacteria	Proteobacteria	Gammaproteobacteria	Pseudomonadales	Marinomonadaceae	Marinomonas	0	0	0	0	0	0	0	0	0	0	0	0	0	0	0	0	0	0	0	0	0.0538	0.0505	0.0111	0.016	0.0065	0	0	0	0	0	0	0
Bacteria	Proteobacteria	Gammaproteobacteria	Pseudomonadales	Moraxellaceae	Acinetobacter	0	0	0	0	0	0	0	0	0	0	0	0	0.0407	0.0067	0	0	0	0	0	0.0062	0	0.0046	0.0111	0.016	0	0	0.1106	0.2126	0.0712	0.037	0	0
Bacteria	Proteobacteria	Gammaproteobacteria	Pseudomonadales	Moraxellaceae	Enhydrobacter	0	0	0	0	0	0	0	0	0	0	0	0	0	0	0	0	0	0	0	0	0.0202	0.023	0	0	0	0	0.1021	0.0985	0.1566	0.171	0.0913	0.0731
Bacteria	Proteobacteria	Gammaproteobacteria	Pseudomonadales	Moraxellaceae	Moraxella	0	0	0	0	0	0	0	0	0	0	0.0046	0	0	0	0	0	0	0	0	0	0	0	0	0	0	0	0	0	0	0	0	0
Bacteria	Proteobacteria	Gammaproteobacteria	Pseudomonadales	Moraxellaceae	Psychrobacter	0	0	0	0	0.0349	0.0195	0	0	0	0	0	0	0	0	0	0	0	0.0068	0	0	0	0	0	0	0	0	0	0.0052	0	0	0	0
Bacteria	Proteobacteria	Gammaproteobacteria	Xanthomonadales	Rhodanobacteraceae	Rhodanobacter	0	0	0	0	0.0299	0.0389	0	0	0	0	0.0232	0.0072	0	0	0	0	0	0	0	0	0	0	0	0	0	0	0	0.0052	0	0	0	0
Bacteria	Proteobacteria	Gammaproteobacteria	Xanthomonadales	Xanthomonadaceae	Pseudoxanthomonas	0	0	0	0	0.0449	0.0454	0	0	0.2073	0.2817	0.0046	0.0144	0	0	0.0054	0	0.0483	0.0406	0	0	0	0	0	0	0	0.021	0.0085	0	0	0	0	0
Bacteria	Proteobacteria	Gammaproteobacteria	Xanthomonadales	Xanthomonadaceae	Stenotrophomonas	0	0.0049	0	0	0	0	0	0	0	0	0	0	0	0	0	0	0	0	0	0	0.0067	0.0138	0	0	0	0	0.0425	0.057	0.1851	0.1756	0	0
Bacteria	Proteobacteria	Gammaproteobacteria	uncultured			0	0	0	0	0	0	0	0	0	0	0.0046	0	0	0	0	0	0	0	0	0	0	0	0	0	0	0	0	0	0	0	0	0
Bacteria	SAR324 clade(Marine group B)					0	0	0	0	0	0	0.0061	0.0285	0	0	0	0	0	0	0	0	0	0	0	0	0	0	0	0	0	0	0	0	0	0	0	0
Bacteria	Verrucomicrobiota	Chlamydiae	Chlamydiales	Parachlamydiaceae	Neochlamydia	0	0	0	0	0	0	0	0	0	0	0	0	0	0	0	0	0.006	0.0068	0	0	0	0	0	0	0	0	0	0	0	0	0	0
Bacteria	Verrucomicrobiota	Verrucomicrobiae	Opitutales	Opitutaceae	uncultured	0	0	0	0	0	0	0	0	0	0	0	0	0	0	0.0161	0.0151	0	0	0	0	0	0	0	0	0	0	0	0	0	0	0	0
Bacteria	Verrucomicrobiota	Verrucomicrobiae	Opitutales	Puniceicoccaceae	uncultured	0	0	0	0	0	0	0	0	0	0	0	0	0	0	0	0	0	0	0	0.0062	0	0	0	0	0	0	0	0	0	0	0	0
Bacteria	Verrucomicrobiota	Verrucomicrobiae	Pedosphaerales	Pedosphaeraceae	Pedosphaera	0	0	0	0	0	0	0	0	0	0	0.0093	0	0	0	0	0	0	0	0	0	0	0	0	0	0	0	0	0	0	0	0	0
Bacteria	Verrucomicrobiota	Verrucomicrobiae	Verrucomicrobiales	Rubritaleaceae	Luteolibacter	0	0	0	0	0	0	0	0	0	0	0	0	0	0	0	0	0	0	0	0	0	0	0.0055	0	0	0	0	0	0	0	0	0
No Relative						0	0	0	0	0	0	0	0	0.3392	0.2817	0	0	0	0.0134	0	0	0	0	0.0361	0.0557	0	0	0	0	0	0	0	0	0	0.0092	0	0.0043
					Sum, %	99.9996	99.9997	100	100.001	100.001	100	99.9998	99.9995	99.9999	99.9988	99.9997	99.9994	100.001	100	100	100	99.9997	100	99.9994	100.001	99.9986	100.001	99.9998	100	100	100.001	99.9994	99.9999	100	99.9995	99.9991	99.9998
