# Supplementary material for: Salt concentration in substrate modulates the composition of bacterial and yeast microbiomes of Drosophila melanogaster
Source: Microbiome Res Rep. 2024 Feb 28;3(2):19. doi: 10.20517/mrr.2023.56 (PMC11153085; doi:10.20517/mrr.2023.56)
Supplement: Supplementary file 2 [file mrr-3-2-19-SupplementaryTable2.xlsx]

## Sheet: Лист1
Bacteria species	Optical density				Ratio to control line (0% NaCl)
	0% NaCl	2% NaCl	4% NaCl	7% NaCl	2% NaCl	4% NaCl	7% NaCl
Acetobacter pasteurianus	0.439	0.046	0.033	0.005	10.6	7.6	1.1
	0.424	0.054	0.035	0.008	12.4	8	1.8
	0.434	0.053	0.022	0	12.2	5	0
	0.438	0.048	0.021	0.003	11	4.8	0.7
Lactiplantibacillus plantarum	0.593	0.376	0.081	0.034	62.4	13.4	5.6
	0.588	0.361	0.083	0.036	59.9	13.8	6
	0.61	0.356	0.076	0.032	59	12.6	5.3
	0.621	0.367	0.08	0.03	60.8	13.3	5
Leuconostoc pseudornesenteroides	0.445	0.335	0.071	0.038	75.4	16	8.6
	0.442	0.345	0.074	0.032	77.7	16.7	7.2
	0.444	0.341	0.075	0.036	76.8	16.9	8.1
	0.446	0.354	0.076	0.034	79.7	17.1	7.7
