# Supplementary material for: Salt concentration in substrate modulates the composition of bacterial and yeast microbiomes of Drosophila melanogaster
Source: Microbiome Res Rep. 2024 Feb 28;3(2):19. doi: 10.20517/mrr.2023.56 (PMC11153085; doi:10.20517/mrr.2023.56)
Supplement: Supplementary file 3 [file mrr-3-2-19-SupplementaryTable3.xlsx]

## Sheet: Bacteria, plating
Total number of bacteria, CFU per fly or 1 mg of substrate
NaCl concentration	Sample	Replicas		NaCl concentration	Sample	Replicas		NaCl concentration	Sample	Replicas		NaCl concentration	Sample	Replicas
0% control	Flies	6600000		0.02	Flies	62000		0.04	Flies	2100000		0.07	Flies	8800000
	0a	11500000			2a	44000			4a	1800000			7a	7200000
		7110000				47200				2350000				7840000
		5130000				35600				2180000				9340000
	Flies	2700000			Flies	12000			Flies	19000000			Flies	1900000
	0b	2900000			2b	11000			4b	21000000			7b	1100000
		2650000				7200				22100000				990000
		3190000				9400				25300000				1570000
	Flies	1000000			Flies	20000			Flies	6600000			Substrate	3300
	0c	800000			2c	18000			4c	5600000			s7a	2700
		1060000				19500				6430000				2920
		720000				22900				5390000				3480
	Substrate	90000000			Substrate	190000			Substrate	3900000
	s0b	110000000			s2a	201000			s4a	5300000
		93000000				120500				3710000
		98000000				94100				5060000
	Substrate	15000000
	s0c	12000000
		14100000
		11700000
