# Supplementary material for: Salt concentration in substrate modulates the composition of bacterial and yeast microbiomes of Drosophila melanogaster
Source: Microbiome Res Rep. 2024 Feb 28;3(2):19. doi: 10.20517/mrr.2023.56 (PMC11153085; doi:10.20517/mrr.2023.56)
Supplement: Supplementary file 4 [file mrr-3-2-19-SupplementaryTable4.xlsx]

## Sheet: yeasts, plating
Sample	N of replicate	Yeast species																						Total number of yeasts, CFU per fly, or 1 mg of substrate
		Starmerella. bacillaris	Pichia occidentalis	P. occidentalis	P. occidentalis	P. membranifaciens	P. membranifaciens	P. occidentalis	G. candidum	P. occidentalis	S. etchellsii	P. occidentalis	Candida californica	Zygosaccaromyces bailii	P. occidentalis	P. occidentalis	P. membranifaciens	P. occidentalis	P. membranifaciens	P. membranifaciens	unidentified yeast species	unidentified yeast species	unidentified yeast species
s0b	1	0	0	0	200	0	0	0	0	0	0	200	0	0	0	0	0	0	0	0	0	0	0	400
s0b	2	0	0	0	600	0	0	0	0	0	0	200	0	0	0	0	0	0	0	0	0	0	0	800
s0b	3	0	0	0	200	0	0	0	0	0	0	0	0	1400	0	0	0	0	0	0	0	0	0	1600
s0b	4	0	0	0	1000	0	0	0	0	0	0	0	0	0	0	0	0	0	0	0	0	0	0	1000
s0b	5	0	0	0	200	0	0	0	0	0	0	0	0	0	0	0	0	0	0	0	0	0	0	200
s0b	6	0	0	0	1000	0	0	0	0	0	0	0	200	400	0	0	0	0	0	0	0	0	0	1600
s0b	7	0	0	0	0	0	0	0	0	0	0	0	0	800	0	0	0	0	0	0	0	0	0	800
s0b	8	0	0	0	400	0	0	0	0	0	0	200	0	800	0	0	0	0	0	0	0	0	0	1400
s0b	9	0	0	0	800	0	0	0	0	0	0	400	0	1000	0	0	0	0	0	0	0	0	0	2200
s0b	10	0	0	0	200	0	0	0	0	0	0	0	0	0	0	0	0	0	0	0	0	0	0	200
s0c	1	0	0	0	0	0	0	0	0	0	0	0	0	0	0	0	0	0	0	0	0	0	0	0
s0c	2	0	0	0	0	0	0	0	0	0	0	0	0	0	0	0	0	0	0	0	0	0	0	0
s0c	3	0	0	0	0	0	0	0	0	0	0	0	0	0	0	0	0	0	0	0	0	0	0	0
s0c	4	0	0	0	0	0	0	0	0	0	0	0	0	0	0	0	0	0	0	0	0	0	0	0
s0c	5	0	0	0	0	0	0	0	0	0	0	0	0	0	0	0	0	0	0	0	0	0	0	0
s0c	6	0	0	0	0	0	0	0	0	0	0	0	0	0	0	0	0	0	0	0	0	0	0	0
s0c	7	0	0	0	0	0	0	0	0	0	0	0	0	0	0	0	0	0	0	0	0	0	0	0
s0c	8	0	0	0	0	0	0	0	0	0	0	0	0	0	0	0	0	0	0	0	0	0	0	0
s0c	9	0	0	0	0	0	0	0	0	0	0	0	0	0	0	0	0	0	0	0	0	0	0	0
s0c	10	0	0	0	0	0	0	0	0	0	0	0	0	200	0	0	0	0	0	0	0	0	0	200
0a	1	0	0	3400	0	0	0	0	0	0	0	0	0	0	0	0	0	0	0	0	0	0	0	3400
0a	2	0	0	2800	0	0	0	0	0	0	0	0	0	0	0	0	0	0	0	0	0	0	0	2800
0a	3	0	0	4000	200	0	0	0	0	0	0	0	0	0	0	0	0	0	0	0	0	0	0	4200
0a	4	0	0	4800	0	0	0	0	0	0	0	0	0	0	0	0	0	0	0	0	0	0	0	4800
0a	5	0	0	3200	0	0	0	0	0	0	0	0	0	0	0	0	0	0	0	0	0	0	0	3200
0a	6	0	0	3000	0	0	0	0	0	0	0	0	0	0	0	0	0	0	0	0	0	0	0	3000
0a	7	0	0	3600	0	0	0	0	0	0	0	0	0	0	0	0	0	0	0	0	0	0	0	3600
0a	8	0	0	1400	0	0	0	0	0	0	0	0	0	0	0	0	0	0	0	0	0	0	0	1400
0a	9	0	0	4400	0	0	0	0	0	0	0	0	0	0	0	0	0	0	0	0	0	0	0	4400
0a	10	0	0	4000	0	0	0	0	0	0	0	0	0	0	0	0	0	0	0	0	0	0	0	4000
0b	1	0	0	600	0	0	0	0	0	0	0	0	0	0	0	0	0	0	0	0	0	0	0	600
0b	2	0	0	400	0	0	0	0	0	0	0	0	0	0	0	0	0	0	0	0	0	0	0	400
0b	3	0	0	400	200	0	0	0	0	0	0	0	0	0	0	0	0	0	0	0	0	0	0	600
0b	4	0	0	800	0	0	0	0	0	0	0	0	0	0	0	0	0	0	0	0	0	0	0	800
0b	5	0	0	600	0	0	0	0	0	0	0	0	0	0	0	0	0	0	0	0	0	0	0	600
0b	6	0	0	800	0	0	0	0	0	0	0	0	0	0	0	0	0	0	0	0	0	0	0	800
0b	7	0	0	400	0	0	0	0	0	0	0	0	0	0	0	0	0	0	0	0	0	0	0	400
0b	8	0	0	800	0	0	0	0	0	0	0	0	0	0	0	0	0	0	0	0	0	0	0	800
0b	9	0	0	600	0	0	0	0	0	0	0	0	0	0	0	0	0	0	0	0	0	0	0	600
0b	10	0	0	0	0	0	0	0	0	0	0	0	0	0	0	0	0	0	0	0	0	0	0	0
0c	1	0	0	0	0	0	0	0	0	0	0	0	0	0	0	0	0	0	0	0	0	0	0	0
0c	2	0	0	0	0	0	0	0	0	0	0	0	0	0	0	0	0	0	0	0	0	0	0	0
0c	3	0	0	0	0	0	0	0	0	0	0	0	0	0	0	0	0	0	0	0	0	0	0	0
0c	4	0	0	0	0	0	0	0	0	0	0	0	0	0	0	0	0	0	0	0	0	0	0	0
0c	5	0	0	0	0	0	0	0	0	0	0	0	0	0	0	0	0	0	0	0	0	0	0	0
0c	6	0	0	0	0	0	0	0	0	0	0	0	0	0	0	0	0	0	0	0	0	0	0	0
0c	7	0	0	0	0	0	0	0	0	0	0	0	0	0	0	0	0	0	0	0	0	0	0	0
0c	8	0	0	0	0	0	0	0	0	0	0	0	0	0	0	0	0	0	0	0	0	0	0	0
0c	9	0	0	0	0	0	0	0	0	0	0	0	0	0	0	0	0	0	0	0	0	0	0	0
0c	10	0	0	0	0	0	0	0	0	0	0	0	0	0	0	0	0	0	0	0	0	0	0	0
s2a	1	0	0	100000	0	0	0	0	0	0	0	0	200	0	0	2000	400	0	0	0	0	0	0	102600
s2a	2	0	0	107400	0	0	0	0	0	0	0	0	200	0	0	1200	0	0	0	0	0	0	0	108800
s2a	3	0	0	110000	0	0	0	0	0	0	0	0	200	200	0	2200	600	0	0	0	0	0	0	113200
s2a	4	0	0	134000	0	0	0	0	0	0	0	0	0	0	0	2600	400	0	0	0	0	0	0	137000
s2a	5	0	0	128000	0	0	0	0	0	0	0	0	0	0	0	1600	0	0	0	0	0	0	0	129600
s2a	6	0	0	84000	0	0	0	0	0	0	0	0	200	0	0	3000	0	800	0	0	0	0	0	88000
s2a	7	0	0	144000	0	0	0	0	0	0	0	0	0	0	0	3200	0	0	0	0	0	0	0	147200
s2a	8	0	0	146000	0	0	0	0	0	0	0	0	0	0	0	1200	400	0	0	0	0	0	0	147600
s2a	9	0	0	106000	0	0	0	0	0	0	0	0	0	0	0	1800	200	0	0	0	0	0	0	108000
s2a	10	0	0	106000	0	0	0	0	0	0	0	0	0	0	0	1400	200	0	0	0	0	0	0	107600
2a	1	0	0	73000	0	0	0	0	0	0	0	0	1200	200	0	0	0	600	0	0	0	0	0	75000
2a	2	0	0	97400	0	0	0	0	0	0	0	0	600	0	0	0	0	800	0	0	0	0	0	98800
2a	3	0	0	91000	0	0	0	0	0	0	0	0	1000	0	0	0	0	800	0	0	0	0	0	92800
2a	4	0	0	97600	0	0	0	0	0	0	0	0	2000	0	0	0	0	800	0	0	0	0	0	100400
2a	5	0	0	89200	0	0	0	0	0	0	0	0	600	0	0	0	0	1000	0	0	0	0	0	90800
2a	6	0	0	98800	0	0	0	0	0	0	0	0	2000	0	0	0	0	1000	0	0	0	0	0	101800
2a	7	0	0	103400	0	0	0	0	0	0	0	0	5000	0	0	0	0	1000	0	0	0	0	0	109400
2a	8	0	0	107800	0	0	0	0	0	0	0	0	1200	0	0	0	0	800	0	0	0	0	0	109800
2a	9	0	0	98800	0	0	0	0	0	0	0	0	1400	200	0	0	0	1600	0	0	0	0	0	102000
2a	10	0	0	85800	0	0	0	0	0	0	0	0	400	0	0	0	0	400	0	0	0	0	0	86600
2b	1	0	0	18200	192000	0	0	0	0	0	0	0	6000	0	0	0	0	0	0	0	0	0	0	216200
2b	2	0	0	32000	280000	0	0	0	0	0	0	0	1400	0	0	0	0	0	0	0	0	0	0	313400
2b	3	0	0	22400	240000	0	0	0	0	0	0	0	4000	0	0	0	0	0	0	0	0	0	0	266400
2b	4	0	0	8000	138000	0	0	0	0	0	0	0	4000	0	0	0	0	0	0	0	0	0	0	150000
2b	5	0	0	18000	160000	0	0	0	0	0	0	0	0	0	0	0	0	0	0	0	0	0	0	178000
2b	6	0	0	7000	148000	0	0	0	0	0	0	0	3000	0	0	0	0	0	0	0	0	0	0	158000
2b	7	0	0	16000	138000	0	0	0	0	0	0	0	1000	0	0	0	0	0	0	0	0	0	0	155000
2b	8	0	0	10000	132000	0	0	0	0	0	0	0	1000	0	0	0	0	0	0	0	0	0	0	143000
2b	9	0	0	10000	200000	0	0	0	0	0	0	0	1000	0	0	0	0	0	0	0	0	0	0	211000
2b	10	0	0	0	120000	0	0	0	0	0	0	0	600	0	0	0	0	0	0	0	0	0	0	120600
2c	1	0	0	225800	228600	0	0	0	0	0	0	0	2800	0	0	0	0	2800	0	0	0	0	0	460000
2c	2	0	0	203200	121400	0	0	0	0	0	0	0	1400	0	0	0	0	0	0	0	0	0	0	326000
2c	3	0	0	117200	74800	0	0	0	0	0	0	0	0	0	0	1400	0	2800	0	0	0	0	0	196200
2c	4	0	0	194800	115800	0	0	0	0	0	0	0	1400	0	0	1400	0	0	0	0	0	0	0	313400
2c	5	0	0	200400	110000	0	0	0	0	0	0	0	1400	0	0	0	0	0	0	0	0	0	0	311800
2c	6	0	0	125600	165200	0	0	0	0	0	0	0	4200	0	0	0	0	0	0	0	0	0	0	295000
2c	7	0	0	155200	124200	0	0	0	0	0	0	0	0	0	0	5600	0	4200	0	0	0	0	0	289200
2c	8	0	0	189200	155200	0	0	0	0	0	0	0	1400	0	0	2800	0	0	0	0	0	0	0	348600
2c	9	0	0	154800	96000	0	0	0	0	0	0	0	5600	0	0	0	0	2000	0	0	0	0	0	258400
2c	10	0	0	104400	48000	0	0	0	0	0	0	0	0	0	0	0	0	2000	0	0	0	0	0	154400
s4a	1	0	0	54000	136000	0	0	0	0	0	0	0	800	0	0	0	0	0	0	0	0	0	0	190800
s4a	2	0	0	36000	280000	0	0	0	0	0	0	0	0	0	0	0	0	0	0	0	0	0	0	316000
s4a	3	0	0	22000	174000	0	0	0	0	0	0	0	1200	0	0	0	0	0	0	0	0	0	0	197200
s4a	4	0	0	82800	220000	0	0	0	0	0	0	0	0	0	0	0	0	0	0	0	0	0	0	302800
s4a	5	0	0	6000	170000	0	0	0	0	0	0	0	0	0	0	0	0	0	0	0	0	0	0	176000
s4a	6	0	0	4000	4000	0	0	0	0	0	0	143600	0	0	0	0	0	0	0	0	0	0	0	151600
s4a	7	0	0	160000	24000	0	0	0	0	0	0	0	0	0	0	0	0	0	0	0	0	0	0	184000
s4a	8	0	0	146000	0	0	0	0	0	0	0	0	0	0	0	0	0	0	0	0	0	0	0	146000
s4a	9	0	0	190000	4000	0	0	0	0	0	0	0	0	0	0	0	0	0	0	0	0	0	0	194000
s4a	10	0	0	24000	130000	0	0	0	0	0	0	0	0	0	0	0	0	0	0	0	0	0	0	154000
4a	1	0	0	46000	50000	0	0	0	0	0	0	0	0	0	0	0	0	0	1600	800	0	0	0	98400
4a	2	0	0	80000	36000	0	0	0	0	0	0	0	0	0	0	0	0	0	1800	1600	0	0	0	119400
4a	3	0	0	104000	56000	0	0	0	0	0	0	0	0	0	0	0	0	0	3000	600	0	0	0	163600
4a	4	0	0	86000	60000	0	0	0	0	0	0	0	0	0	0	0	0	0	2600	0	0	0	0	148600
4a	5	0	0	134000	60000	0	0	0	0	0	0	0	0	0	0	0	0	0	1800	1000	0	0	0	196800
4a	6	0	0	80000	26000	0	0	0	0	0	0	0	0	0	0	0	0	0	2400	400	0	0	0	108800
4a	7	0	0	88000	54600	0	0	0	0	0	0	0	0	0	0	0	0	0	2200	400	0	0	0	145200
4a	8	0	0	84000	36000	0	0	0	0	0	0	0	0	0	0	0	0	0	1800	800	0	0	0	122600
4a	9	0	0	110000	28000	0	0	0	0	0	0	0	0	0	0	0	0	0	1600	200	0	0	0	139800
4a	10	0	0	78000	10000	0	0	0	0	0	0	0	0	0	0	0	0	0	2000	800	0	0	0	90800
4b	1	0	0	178000	24000	0	0	0	0	0	0	0	0	0	0	0	0	2000	0	0	0	0	0	204000
4b	2	0	0	152000	50000	0	0	0	0	0	0	0	0	0	0	0	200	2000	0	0	0	0	0	204200
4b	3	0	0	60000	60000	0	0	0	0	0	0	0	0	0	0	0	0	0	0	0	0	0	0	120000
4b	4	0	0	108000	8000	0	0	0	0	0	0	0	0	0	0	0	0	0	0	0	0	0	0	116000
4b	5	0	0	106000	10000	0	0	0	0	0	0	0	0	0	0	0	0	0	0	0	0	0	0	116000
4b	6	0	0	128000	30000	0	0	0	0	0	0	0	0	0	0	0	0	0	0	0	0	0	0	158000
4b	7	0	0	132000	30000	0	0	0	0	0	0	0	0	0	0	0	0	0	0	0	0	0	0	162000
4b	8	0	0	66000	30000	0	0	0	0	0	0	0	0	0	0	0	0	0	0	0	0	0	0	96000
4b	9	0	0	72000	17000	0	0	0	0	0	0	0	0	0	0	0	0	0	0	0	0	0	0	89000
4b	10	0	0	100000	26000	0	0	0	0	0	0	0	0	0	0	0	0	0	0	0	0	0	0	126000
4c	1	0	0	240000	300000	0	0	0	0	0	0	0	0	6000	0	0	0	0	0	0	0	0	0	546000
4c	2	0	0	180000	228000	0	0	0	0	0	0	0	0	8000	0	0	0	0	200	0	0	0	0	416200
4c	3	0	0	500000	216000	0	0	0	0	0	0	0	0	6000	0	0	0	0	800	0	0	0	0	722800
4c	4	0	0	460000	216000	0	0	0	0	0	0	0	0	14000	0	0	0	0	1200	0	0	0	0	691200
4c	5	0	0	56000	200000	0	0	0	0	0	0	0	0	11200	0	0	0	0	0	0	0	0	0	267200
4c	6	0	0	40000	280000	0	0	0	0	0	0	0	0	3000	0	0	0	0	0	0	0	0	0	323000
4c	7	0	0	360000	220000	0	0	0	0	0	0	0	0	20000	0	0	0	0	600	0	0	0	0	600600
4c	8	0	0	320000	200000	0	0	0	0	0	0	0	0	10000	0	0	0	0	400	0	0	0	0	530400
4c	9	0	0	160000	240000	0	0	0	0	0	0	0	0	7000	0	0	0	0	0	0	0	0	0	407000
4c	10	0	0	320000	208000	0	0	0	0	0	0	0	0	12000	0	0	0	0	0	0	0	0	0	540000
s7a	1	4600	31000	3400	1000	200	40	0	0	0	0	0	0	0	0	0	0	0	0	0	0	0	0	40240
s7a	2	4000	25200	3000	100	100	0	0	0	0	0	0	0	0	0	0	0	0	0	0	0	0	0	32400
s7a	3	4000	10800	1680	700	100	20	0	0	0	0	0	0	0	0	0	0	0	0	0	0	0	0	17300
s7a	4	6800	13200	6000	4800	20	400	0	0	0	0	0	0	0	0	0	0	0	0	0	0	0	0	31220
s7a	5	6400	12000	4800	1200	280	800	0	0	0	0	0	0	0	0	0	0	0	0	0	0	0	0	25480
s7a	6	10000	15520	1400	800	400	400	0	0	0	0	0	0	0	0	0	0	0	0	0	0	0	0	28520
s7a	7	14000	25400	2800	600	0	0	0	0	0	0	0	0	0	0	0	0	0	0	0	0	0	200	42800
s7a	8	4000	3400	1400	600	200	600	0	0	0	0	0	0	0	0	0	0	0	0	0	0	0	0	10200
s7a	9	8000	7000	8000	200	0	0	0	0	0	0	0	0	0	0	0	0	0	0	0	2800	20000	0	23200
s7a	10	7000	1000	12000	0	0	0	0	0	0	0	0	0	0	0	0	0	0	0	0	800	800	0	20000
7a	1	76000	0	40	20	0	0	0	0	0	0	0	0	0	0	0	0	0	0	0	0	0	0	76060
7a	2	58000	0	60	60	0	0	0	20	0	0	0	0	0	0	0	0	0	0	0	0	0	0	58140
7a	3	58000	0	120	40	0	0	40	0	0	0	0	0	0	0	0	0	0	0	0	0	0	0	58200
7a	4	46000	0	0	100	0	0	0	20	0	0	0	0	0	0	0	0	0	0	0	0	0	0	46120
7a	5	68000	0	0	20	0	0	80	40	0	0	0	0	0	0	0	0	0	0	0	0	0	0	68140
7a	6	44800	0	200	0	0	0	0	0	200	0	0	0	0	0	0	0	0	0	0	0	0	0	45200
7a	7	37800	0	200	0	0	0	0	0	200	0	0	0	0	0	0	0	0	0	0	0	0	0	38200
7a	8	47200	0	800	0	0	0	0	0	0	0	0	0	0	0	0	0	0	0	0	0	0	0	48000
7a	9	41800	0	0	0	0	0	0	0	0	0	0	0	0	0	0	0	0	0	0	0	0	0	41800
7a	10	43800	0	0	0	0	0	0	0	200	0	0	0	0	0	0	0	0	0	0	0	0	0	44000
7b	1	1340	0	0	0	0	40	0	0	160	60	0	0	0	0	0	0	0	0	0	0	0	0	1600
7b	2	3000	0	40	0	0	0	0	0	300	20	0	0	0	0	0	0	0	0	0	0	0	0	3360
7b	3	2140	0	20	20	0	0	0	0	260	80	0	0	0	0	0	0	0	0	0	0	0	0	2520
7b	4	2560	0	40	40	0	0	0	0	100	20	0	0	0	0	0	0	0	0	0	0	0	0	2760
7b	5	1820	0	40	0	0	0	0	0	160	20	0	0	0	0	0	0	0	0	0	0	0	0	2040
7b	6	800	0	0	0	0	0	0	0	0	0	0	0	0	0	0	0	0	0	0	0	0	0	800
7b	7	3600	0	200	0	0	0	0	0	0	0	0	0	0	0	0	0	0	0	0	0	0	0	3800
7b	8	400	0	0	0	0	0	0	0	600	0	0	0	0	0	0	0	0	0	0	0	0	0	1000
7b	9	1800	0	0	0	0	0	0	0	0	0	0	0	0	0	0	0	0	0	0	0	0	0	1800
7b	10	1000	0	0	0	0	0	0	0	0	0	0	0	0	0	0	0	0	0	0	0	0	0	1000
