# Supplementary material for: Salt concentration in substrate modulates the composition of bacterial and yeast microbiomes of Drosophila melanogaster
Source: Microbiome Res Rep. 2024 Feb 28;3(2):19. doi: 10.20517/mrr.2023.56 (PMC11153085; doi:10.20517/mrr.2023.56)
Supplement: Supplementary file 5 — Supplementary Materials [file mrr-3-2-19-SupplementaryMaterials.zip]

Archive with 4 entries (4 files):
- mrr-3-2-19-Supplementary Table 1.xlsx
- mrr-3-2-19-Supplementary Table 2.xlsx
- mrr-3-2-19-Supplementary Table 3.xlsx
- mrr-3-2-19-Supplementary Table 4.xlsx
